# Supplementary material for: Systematic Analysis of Transcriptomic Profile of Chondrocytes in Osteoarthritic Knee Using Next-Generation Sequencing and Bioinformatics
Source: J Clin Med. 2018 Dec 10;7(12):535. doi: 10.3390/jcm7120535 (PMC6306862; doi:10.3390/jcm7120535)
Supplement: Supplementary file 1 [file jcm-07-00535-s001.zip]

Archive with 3 entries (3 files):
- jcm-379338-SI.pdf
- Table S3.xlsx
- Table S4.xlsx
