# Supplementary material for: Systematic Analysis of Transcriptomic Profile of Chondrocytes in Osteoarthritic Knee Using Next-Generation Sequencing and Bioinformatics
Source: J Clin Med. 2018 Dec 10;7(12):535. doi: 10.3390/jcm7120535 (PMC6306862; doi:10.3390/jcm7120535)
Supplement: Supplementary file 1 [file jcm-07-00535-s001.zip › Table S3.xlsx]

## Sheet: Table S3
Table S3. The list of 495 differentially expressed genes in OA knee chondrocytes
Gene ID	Associated Gene Name	Description	HC-OA_value (FPKM)	HC_value (FPKM)	Ratio (HC-OA/HC)	p-Value	Stepdown Bonferroni	Hochberg's Method Correction	FDR-Controlling Adjustment
ENSG00000182871	COL18A1	collagen, type XVIII, alpha 1 [Source:HGNC Symbol;Acc:HGNC:2195]	15.0792	0.368331	40.9393	0.0009	0.3141	0.0498	0.003
ENSG00000130203	APOE	apolipoprotein E [Source:HGNC Symbol;Acc:HGNC:613]	10.6557	0.331148	32.1781	0.0024	0.7008	0.0498	0.0058
ENSG00000117152	RGS4	regulator of G-protein signaling 4 [Source:HGNC Symbol;Acc:HGNC:10000]	119.345	3.89924	30.6072	5e-05	0.0248	0.0208	0.0003
ENSG00000164308	ERAP2	endoplasmic reticulum aminopeptidase 2 [Source:HGNC Symbol;Acc:HGNC:29499]	24.6588	1.09955	22.4263	0.0183	1	0.0498	0.0251
ENSG00000182272	B4GALNT4	beta-1,4-N-acetyl-galactosaminyl transferase 4 [Source:HGNC Symbol;Acc:HGNC:26315]	8.15116	0.411909	19.7887	0.00585	1	0.0498	0.0112
ENSG00000162551	ALPL	alkaline phosphatase, liver/bone/kidney [Source:HGNC Symbol;Acc:HGNC:438]	24.583	1.28969	19.0612	5e-05	0.0248	0.0208	0.0003
ENSG00000138675	FGF5	fibroblast growth factor 5 [Source:HGNC Symbol;Acc:HGNC:3683]	10.6575	0.695477	15.324	5e-05	0.0248	0.0208	0.0003
ENSG00000163431	LMOD1	leiomodin 1 (smooth muscle) [Source:HGNC Symbol;Acc:HGNC:6647]	26.0341	1.77653	14.6545	5e-05	0.0248	0.0208	0.0003
ENSG00000143248	RGS5	regulator of G-protein signaling 5 [Source:HGNC Symbol;Acc:HGNC:10001]	90.5041	6.24037	14.503	5e-05	0.0248	0.0208	0.0003
ENSG00000105088	OLFM2	olfactomedin 2 [Source:HGNC Symbol;Acc:HGNC:17189]	96.6452	7.18026	13.4598	5e-05	0.0248	0.0208	0.0003
ENSG00000061918	GUCY1B3	guanylate cyclase 1, soluble, beta 3 [Source:HGNC Symbol;Acc:HGNC:4687]	9.40031	0.714014	13.1654	5e-05	0.0248	0.0208	0.0003
ENSG00000184347	SLIT3	slit guidance ligand 3 [Source:HGNC Symbol;Acc:HGNC:11087]	29.0785	2.46398	11.8014	5e-05	0.0248	0.0208	0.0003
ENSG00000172572	PDE3A	phosphodiesterase 3A [Source:HGNC Symbol;Acc:HGNC:8778]	19.3048	1.88249	10.2549	5e-05	0.0248	0.0208	0.0003
ENSG00000185585	OLFML2A	olfactomedin like 2A [Source:HGNC Symbol;Acc:HGNC:27270]	11.9079	1.17077	10.171	5e-05	0.0248	0.0208	0.0003
ENSG00000163576	EFHB	EF-hand domain family member B [Source:HGNC Symbol;Acc:HGNC:26330]	4.07337	0.402488	10.1205	0.0106	1	0.0498	0.017
ENSG00000151617	EDNRA	endothelin receptor type A [Source:HGNC Symbol;Acc:HGNC:3179]	7.87986	0.842914	9.34836	0.0004	0.1524	0.0498	0.0016
ENSG00000107796	ACTA2	actin, alpha 2, smooth muscle, aorta [Source:HGNC Symbol;Acc:HGNC:130]	357.597	38.2868	9.33996	5e-05	0.0248	0.0208	0.0003
ENSG00000074181	NOTCH3	notch 3 [Source:HGNC Symbol;Acc:HGNC:7883]	108.677	12.0881	8.99041	5e-05	0.0248	0.0208	0.0003
ENSG00000099994	SUSD2	sushi domain containing 2 [Source:HGNC Symbol;Acc:HGNC:30667]	41.2919	4.62855	8.92113	5e-05	0.0248	0.0208	0.0003
ENSG00000188290	HES4	hes family bHLH transcription factor 4 [Source:HGNC Symbol;Acc:HGNC:24149]	17.0772	1.95667	8.72769	5e-05	0.0248	0.0208	0.0003
ENSG00000235109	ZSCAN31	zinc finger and SCAN domain containing 31 [Source:HGNC Symbol;Acc:HGNC:14097]	4.73243	0.546438	8.66051	0.0071	1	0.0498	0.0129
ENSG00000157368	IL34	interleukin 34 [Source:HGNC Symbol;Acc:HGNC:28529]	11.3029	1.32243	8.54707	5e-05	0.0248	0.0208	0.0003
ENSG00000182853	VMO1	vitelline membrane outer layer 1 homolog (chicken) [Source:HGNC Symbol;Acc:HGNC:30387]	6.92043	0.821761	8.42146	0.00065	0.2308	0.0498	0.0023
ENSG00000072952	MRVI1	murine retrovirus integration site 1 homolog [Source:HGNC Symbol;Acc:HGNC:7237]	7.60647	0.921139	8.25768	0.00165	0.5231	0.0498	0.0045
ENSG00000099998	GGT5	gamma-glutamyltransferase 5 [Source:HGNC Symbol;Acc:HGNC:4260]	57.5601	7.06922	8.14236	5e-05	0.0248	0.0208	0.0003
ENSG00000185565	LSAMP	limbic system-associated membrane protein [Source:HGNC Symbol;Acc:HGNC:6705]	12.8563	1.64961	7.79354	0.00085	0.2984	0.0498	0.0029
ENSG00000171951	SCG2	secretogranin II [Source:HGNC Symbol;Acc:HGNC:10575]	3.63128	0.484897	7.48877	0.0001	0.0414	0.0411	0.0006
ENSG00000100376	FAM118A	family with sequence similarity 118 member A [Source:HGNC Symbol;Acc:HGNC:1313]	75.9091	10.3956	7.30204	5e-05	0.0248	0.0208	0.0003
ENSG00000132170	PPARG	peroxisome proliferator-activated receptor gamma [Source:HGNC Symbol;Acc:HGNC:9236]	2.90574	0.398313	7.29512	0.0002	0.0804	0.0498	0.001
ENSG00000135744	AGT	angiotensinogen (serpin peptidase inhibitor, clade A, member 8) [Source:HGNC Symbol;Acc:HGNC:333]	7.90745	1.11641	7.08293	5e-05	0.0248	0.0208	0.0003
ENSG00000125266	EFNB2	ephrin-B2 [Source:HGNC Symbol;Acc:HGNC:3227]	4.85387	0.704074	6.89398	5e-05	0.0248	0.0208	0.0003
ENSG00000149591	TAGLN	transgelin [Source:HGNC Symbol;Acc:HGNC:11553]	1810.53	274.016	6.60739	0.0002	0.0804	0.0498	0.001
ENSG00000104689	TNFRSF10A	tumor necrosis factor receptor superfamily member 10a [Source:HGNC Symbol;Acc:HGNC:11904]	7.0146	1.06588	6.58104	0.00625	1	0.0498	0.0118
ENSG00000003436	TFPI	tissue factor pathway inhibitor [Source:HGNC Symbol;Acc:HGNC:11760]	56.1003	8.72223	6.43188	5e-05	0.0248	0.0208	0.0003
ENSG00000175130	MARCKSL1	MARCKS-like 1 [Source:HGNC Symbol;Acc:HGNC:7142]	17.3125	2.75153	6.29195	5e-05	0.0248	0.0208	0.0003
ENSG00000181104	F2R	coagulation factor II (thrombin) receptor [Source:HGNC Symbol;Acc:HGNC:3537]	3.6068	0.577495	6.2456	0.0004	0.1524	0.0498	0.0016
ENSG00000139220	PPFIA2	protein tyrosine phosphatase, receptor type, f polypeptide (PTPRF), interacting protein (liprin), alpha 2 [Source:HGNC Symbol;Acc:HGNC:9246]	3.14641	0.516968	6.08628	0.0219	1	0.0498	0.0288
ENSG00000114948	ADAM23	ADAM metallopeptidase domain 23 [Source:HGNC Symbol;Acc:HGNC:202]	2.7113	0.446084	6.078	0.00125	0.4188	0.0498	0.0038
ENSG00000159167	STC1	stanniocalcin 1 [Source:HGNC Symbol;Acc:HGNC:11373]	45.7085	7.7961	5.863	5e-05	0.0248	0.0208	0.0003
ENSG00000273748	AL592183.1	-	8.24224	1.42127	5.79921	0.01025	1	0.0498	0.0166
ENSG00000183570	PCBP3	poly(rC) binding protein 3 [Source:HGNC Symbol;Acc:HGNC:8651]	2.10266	0.366796	5.73251	0.00775	1	0.0498	0.0136
ENSG00000164116	GUCY1A3	guanylate cyclase 1, soluble, alpha 3 [Source:HGNC Symbol;Acc:HGNC:4685]	2.22384	0.390833	5.69	0.0004	0.1524	0.0498	0.0016
ENSG00000164236	ANKRD33B	ankyrin repeat domain 33B [Source:HGNC Symbol;Acc:HGNC:35240]	8.78847	1.55854	5.63891	5e-05	0.0248	0.0208	0.0003
ENSG00000146678	IGFBP1	insulin like growth factor binding protein 1 [Source:HGNC Symbol;Acc:HGNC:5469]	5.68127	1.02279	5.55468	0.00015	0.0615	0.0498	0.0008
ENSG00000170873	MTSS1	metastasis suppressor 1 [Source:HGNC Symbol;Acc:HGNC:20443]	6.81408	1.24995	5.45148	0.01695	1	0.0498	0.0239
ENSG00000117425	PTCH2	patched 2 [Source:HGNC Symbol;Acc:HGNC:9586]	2.25127	0.416382	5.40674	0.00025	0.0985	0.0498	0.0011
ENSG00000187720	THSD4	thrombospondin type 1 domain containing 4 [Source:HGNC Symbol;Acc:HGNC:25835]	3.44015	0.647635	5.31187	0.0001	0.0414	0.0411	0.0006
ENSG00000118473	SGIP1	SH3-domain GRB2-like (endophilin) interacting protein 1 [Source:HGNC Symbol;Acc:HGNC:25412]	13.2989	2.53096	5.25449	0.0044	1	0.0498	0.0091
ENSG00000104321	TRPA1	transient receptor potential cation channel, subfamily A, member 1 [Source:HGNC Symbol;Acc:HGNC:497]	18.6594	3.59514	5.19017	0.0468	1	0.0498	0.048
ENSG00000115648	MLPH	melanophilin [Source:HGNC Symbol;Acc:HGNC:29643]	6.96849	1.35114	5.15749	0.0004	0.1524	0.0498	0.0016
ENSG00000160613	PCSK7	proprotein convertase subtilisin/kexin type 7 [Source:HGNC Symbol;Acc:HGNC:8748]	120.782	23.6427	5.10864	0.0003	0.1158	0.0498	0.0013
ENSG00000130176	CNN1	calponin 1, basic, smooth muscle [Source:HGNC Symbol;Acc:HGNC:2155]	10.3838	2.03366	5.10597	0.00115	0.3887	0.0498	0.0036
ENSG00000107562	CXCL12	chemokine (C-X-C motif) ligand 12 [Source:HGNC Symbol;Acc:HGNC:10672]	160.964	32.2344	4.99355	5e-05	0.0248	0.0208	0.0003
ENSG00000109472	CPE	carboxypeptidase E [Source:HGNC Symbol;Acc:HGNC:2303]	107.068	21.6337	4.94913	5e-05	0.0248	0.0208	0.0003
ENSG00000148541	FAM13C	family with sequence similarity 13 member C [Source:HGNC Symbol;Acc:HGNC:19371]	13.6865	2.77353	4.93469	0.00725	1	0.0498	0.013
ENSG00000105499	PLA2G4C	phospholipase A2 group IVC [Source:HGNC Symbol;Acc:HGNC:9037]	40.1945	8.19611	4.90409	0.0016	0.5104	0.0498	0.0044
ENSG00000189410	SH2D5	SH2 domain containing 5 [Source:HGNC Symbol;Acc:HGNC:28819]	2.5386	0.519582	4.88585	0.00525	1	0.0498	0.0104
ENSG00000116962	NID1	nidogen 1 [Source:HGNC Symbol;Acc:HGNC:7821]	89.7773	18.3975	4.87986	5e-05	0.0248	0.0208	0.0003
ENSG00000143341	HMCN1	hemicentin 1 [Source:HGNC Symbol;Acc:HGNC:19194]	44.3445	9.08859	4.87914	0.0057	1	0.0498	0.011
ENSG00000162458	FBLIM1	filamin binding LIM protein 1 [Source:HGNC Symbol;Acc:HGNC:24686]	36.009	7.61706	4.72741	0.00115	0.3887	0.0498	0.0036
ENSG00000176697	BDNF	brain-derived neurotrophic factor [Source:HGNC Symbol;Acc:HGNC:1033]	8.28109	1.76088	4.70281	5e-05	0.0248	0.0208	0.0003
ENSG00000129757	CDKN1C	cyclin-dependent kinase inhibitor 1C (p57, Kip2) [Source:HGNC Symbol;Acc:HGNC:1786]	4.53219	0.972316	4.66123	0.0025	0.7225	0.0498	0.006
ENSG00000163590	PPM1L	protein phosphatase, Mg2+/Mn2+ dependent 1L [Source:HGNC Symbol;Acc:HGNC:16381]	4.44052	0.966828	4.59287	0.0002	0.0804	0.0498	0.001
ENSG00000131620	ANO1	anoctamin 1, calcium activated chloride channel [Source:HGNC Symbol;Acc:HGNC:21625]	2.26318	0.496657	4.55683	0.03575	1	0.0498	0.0403
ENSG00000080573	COL5A3	collagen, type V, alpha 3 [Source:HGNC Symbol;Acc:HGNC:14864]	100.858	22.3706	4.50851	5e-05	0.0248	0.0208	0.0003
ENSG00000154529	CNTNAP3B	contactin associated protein-like 3B [Source:HGNC Symbol;Acc:HGNC:32035]	1.44974	0.321729	4.50609	0.0396	1	0.0498	0.0433
ENSG00000133110	POSTN	periostin, osteoblast specific factor [Source:HGNC Symbol;Acc:HGNC:16953]	1860.59	412.928	4.50585	0.00045	0.1683	0.0498	0.0018
ENSG00000187479	C11orf96	chromosome 11 open reading frame 96 [Source:HGNC Symbol;Acc:HGNC:38675]	4.71788	1.0539	4.47659	0.00185	0.5772	0.0498	0.005
ENSG00000156466	GDF6	growth differentiation factor 6 [Source:HGNC Symbol;Acc:HGNC:4221]	14.2016	3.17702	4.4701	5e-05	0.0248	0.0208	0.0003
ENSG00000134243	SORT1	sortilin 1 [Source:HGNC Symbol;Acc:HGNC:11186]	8.35683	1.89411	4.41201	0.0006	0.2166	0.0498	0.0021
ENSG00000105255	FSD1	fibronectin type III and SPRY domain containing 1 [Source:HGNC Symbol;Acc:HGNC:13745]	3.4476	0.783326	4.40123	0.01605	1	0.0498	0.0231
ENSG00000142910	TINAGL1	tubulointerstitial nephritis antigen-like 1 [Source:HGNC Symbol;Acc:HGNC:19168]	14.5838	3.32569	4.3852	0.0005	0.1855	0.0498	0.0019
ENSG00000140285	FGF7	fibroblast growth factor 7 [Source:HGNC Symbol;Acc:HGNC:3685]	37.2078	8.5217	4.36624	0.0327	1	0.0498	0.0383
ENSG00000064655	EYA2	EYA transcriptional coactivator and phosphatase 2 [Source:HGNC Symbol;Acc:HGNC:3520]	9.00982	2.08261	4.32622	0.0012	0.4032	0.0498	0.0037
ENSG00000036672	USP2	ubiquitin specific peptidase 2 [Source:HGNC Symbol;Acc:HGNC:12618]	2.58541	0.598095	4.32274	0.0272	1	0.0498	0.0333
ENSG00000178860	MSC	musculin [Source:HGNC Symbol;Acc:HGNC:7321]	14.622	3.39795	4.30318	0.00685	1	0.0498	0.0125
ENSG00000165949	IFI27	interferon, alpha-inducible protein 27 [Source:HGNC Symbol;Acc:HGNC:5397]	31.3092	7.31701	4.27896	0.0099	1	0.0498	0.0164
ENSG00000143226	FCGR2A	Fc fragment of IgG, low affinity IIa, receptor (CD32) [Source:HGNC Symbol;Acc:HGNC:3616]	3.85774	0.907915	4.24901	0.0294	1	0.0498	0.0351
ENSG00000196616	ADH1B	alcohol dehydrogenase 1B (class I), beta polypeptide [Source:HGNC Symbol;Acc:HGNC:250]	31.7704	7.54604	4.21021	5e-05	0.0248	0.0208	0.0003
ENSG00000117226	GBP3	guanylate binding protein 3 [Source:HGNC Symbol;Acc:HGNC:4184]	14.332	3.40629	4.20751	0.0045	1	0.0498	0.0092
ENSG00000137507	LRRC32	leucine rich repeat containing 32 [Source:HGNC Symbol;Acc:HGNC:4161]	9.64251	2.30238	4.18806	5e-05	0.0248	0.0208	0.0003
ENSG00000089041	P2RX7	purinergic receptor P2X, ligand gated ion channel, 7 [Source:HGNC Symbol;Acc:HGNC:8537]	2.80425	0.678146	4.13517	0.00985	1	0.0498	0.0163
ENSG00000122035	RASL11A	RAS-like family 11 member A [Source:HGNC Symbol;Acc:HGNC:23802]	19.73	4.78448	4.12375	0.0078	1	0.0498	0.0137
ENSG00000176641	RNF152	ring finger protein 152 [Source:HGNC Symbol;Acc:HGNC:26811]	15.7052	3.83099	4.09951	0.0132	1	0.0498	0.0196
ENSG00000160325	CACFD1	calcium channel flower domain containing 1 [Source:HGNC Symbol;Acc:HGNC:1365]	6.23379	1.52853	4.07829	0.0331	1	0.0498	0.0385
ENSG00000162545	CAMK2N1	calcium/calmodulin-dependent protein kinase II inhibitor 1 [Source:HGNC Symbol;Acc:HGNC:24190]	9.66917	2.3787	4.0649	0.00045	0.1683	0.0498	0.0018
ENSG00000029534	ANK1	ankyrin 1 [Source:HGNC Symbol;Acc:HGNC:492]	2.99593	0.737978	4.05965	0.00225	0.6705	0.0498	0.0056
ENSG00000186832	KRT16	keratin 16, type I [Source:HGNC Symbol;Acc:HGNC:6423]	4.82241	1.19891	4.02233	0.0017	0.5372	0.0498	0.0046
ENSG00000101384	JAG1	jagged 1 [Source:HGNC Symbol;Acc:HGNC:6188]	229.122	57.315	3.99759	5e-05	0.0248	0.0208	0.0003
ENSG00000164949	GEM	GTP binding protein overexpressed in skeletal muscle [Source:HGNC Symbol;Acc:HGNC:4234]	66.169	16.6475	3.97471	0.00285	0.8066	0.0498	0.0065
ENSG00000115232	ITGA4	integrin subunit alpha 4 [Source:HGNC Symbol;Acc:HGNC:6140]	1.53698	0.387719	3.96416	0.0101	1	0.0498	0.0165
ENSG00000139263	LRIG3	leucine-rich repeats and immunoglobulin-like domains 3 [Source:HGNC Symbol;Acc:HGNC:30991]	60.6677	15.3275	3.95809	0.0254	1	0.0498	0.0316
ENSG00000132205	EMILIN2	elastin microfibril interfacer 2 [Source:HGNC Symbol;Acc:HGNC:19881]	14.3286	3.66326	3.91143	0.0002	0.0804	0.0498	0.001
ENSG00000196549	MME	membrane metallo-endopeptidase [Source:HGNC Symbol;Acc:HGNC:7154]	17.958	4.59656	3.90683	0.0228	1	0.0498	0.0295
ENSG00000117600	PLPPR4	phospholipid phosphatase related 4 [Source:HGNC Symbol;Acc:HGNC:23496]	1.61396	0.414684	3.89202	0.00195	0.6045	0.0498	0.0051
ENSG00000215252	GOLGA8B	golgin A8 family member B [Source:HGNC Symbol;Acc:HGNC:31973]	29.7875	7.67002	3.88363	0.01415	1	0.0498	0.0208
ENSG00000180340	FZD2	frizzled class receptor 2 [Source:HGNC Symbol;Acc:HGNC:4040]	1.53677	0.396438	3.87644	0.00645	1	0.0498	0.0121
ENSG00000187955	COL14A1	collagen, type XIV, alpha 1 [Source:HGNC Symbol;Acc:HGNC:2191]	314.577	81.6789	3.85139	0.0001	0.0414	0.0411	0.0006
ENSG00000006210	CX3CL1	chemokine (C-X3-C motif) ligand 1 [Source:HGNC Symbol;Acc:HGNC:10647]	3.82433	0.998429	3.83035	0.0034	0.9282	0.0498	0.0075
ENSG00000165029	ABCA1	ATP binding cassette subfamily A member 1 [Source:HGNC Symbol;Acc:HGNC:29]	6.16569	1.61869	3.80906	5e-05	0.0248	0.0208	0.0003
ENSG00000114251	WNT5A	wingless-type MMTV integration site family member 5A [Source:HGNC Symbol;Acc:HGNC:12784]	304.13	81.2341	3.74387	0.0004	0.1524	0.0498	0.0016
ENSG00000182667	NTM	neurotrimin [Source:HGNC Symbol;Acc:HGNC:17941]	14.1654	3.78995	3.73762	0.0168	1	0.0498	0.0237
ENSG00000107317	PTGDS	prostaglandin D2 synthase [Source:HGNC Symbol;Acc:HGNC:9592]	34.4645	9.2232	3.73672	0.00125	0.4188	0.0498	0.0038
ENSG00000159217	IGF2BP1	insulin like growth factor 2 mRNA binding protein 1 [Source:HGNC Symbol;Acc:HGNC:28866]	2.84944	0.772899	3.68669	0.03705	1	0.0498	0.0409
ENSG00000135074	ADAM19	ADAM metallopeptidase domain 19 [Source:HGNC Symbol;Acc:HGNC:197]	8.15045	2.22556	3.6622	0.00445	1	0.0498	0.0092
ENSG00000187800	PEAR1	platelet endothelial aggregation receptor 1 [Source:HGNC Symbol;Acc:HGNC:33631]	35.5048	9.7898	3.62671	0.0003	0.1158	0.0498	0.0013
ENSG00000131378	RFTN1	raftlin, lipid raft linker 1 [Source:HGNC Symbol;Acc:HGNC:30278]	124.587	34.3582	3.62612	0.0006	0.2166	0.0498	0.0021
ENSG00000185245	GP1BA	glycoprotein Ib (platelet), alpha polypeptide [Source:HGNC Symbol;Acc:HGNC:4439]	1.33165	0.369476	3.60416	0.00795	1	0.0498	0.0138
ENSG00000164484	TMEM200A	transmembrane protein 200A [Source:HGNC Symbol;Acc:HGNC:21075]	12.5936	3.49687	3.60139	5e-05	0.0248	0.0208	0.0003
ENSG00000157927	RADIL	Ras association and DIL domains [Source:HGNC Symbol;Acc:HGNC:22226]	2.68172	0.747193	3.58906	0.0341	1	0.0498	0.0393
ENSG00000197728	RPS26	ribosomal protein S26 [Source:HGNC Symbol;Acc:HGNC:10414]	97.7784	27.4518	3.56182	5e-05	0.0248	0.0208	0.0003
ENSG00000141682	PMAIP1	phorbol-12-myristate-13-acetate-induced protein 1 [Source:HGNC Symbol;Acc:HGNC:9108]	3.9608	1.11963	3.5376	0.00505	1	0.0498	0.0101
ENSG00000109339	MAPK10	mitogen-activated protein kinase 10 [Source:HGNC Symbol;Acc:HGNC:6872]	11.8274	3.35351	3.52687	0.0005	0.1855	0.0498	0.0019
ENSG00000142920	AZIN2	antizyme inhibitor 2 [Source:HGNC Symbol;Acc:HGNC:29957]	1.51599	0.435464	3.48132	0.027	1	0.0498	0.0331
ENSG00000163794	UCN	urocortin [Source:HGNC Symbol;Acc:HGNC:12516]	1.42146	0.40852	3.47954	0.03965	1	0.0498	0.0433
ENSG00000093072	CECR1	cat eye syndrome chromosome region, candidate 1 [Source:HGNC Symbol;Acc:HGNC:1839]	6.74024	1.94442	3.46645	0.0006	0.2166	0.0498	0.0021
ENSG00000181754	AMIGO1	adhesion molecule with Ig-like domain 1 [Source:HGNC Symbol;Acc:HGNC:20824]	1.66341	0.48183	3.45228	0.0091	1	0.0498	0.0152
ENSG00000186260	MKL2	MKL/myocardin-like 2 [Source:HGNC Symbol;Acc:HGNC:29819]	21.1601	6.18353	3.42201	5e-05	0.0248	0.0208	0.0003
ENSG00000122862	SRGN	serglycin [Source:HGNC Symbol;Acc:HGNC:9361]	28.0762	8.21981	3.41568	0.0004	0.1524	0.0498	0.0016
ENSG00000186847	KRT14	keratin 14, type I [Source:HGNC Symbol;Acc:HGNC:6416]	2.42042	0.710029	3.4089	0.02875	1	0.0498	0.0344
ENSG00000136869	TLR4	toll-like receptor 4 [Source:HGNC Symbol;Acc:HGNC:11850]	2.93723	0.863274	3.40243	0.01255	1	0.0498	0.019
ENSG00000128656	CHN1	chimerin 1 [Source:HGNC Symbol;Acc:HGNC:1943]	2.75331	0.8107	3.39621	0.0067	1	0.0498	0.0123
ENSG00000172403	SYNPO2	synaptopodin 2 [Source:HGNC Symbol;Acc:HGNC:17732]	1.5082	0.450524	3.34766	0.0064	1	0.0498	0.0121
ENSG00000011347	SYT7	synaptotagmin 7 [Source:HGNC Symbol;Acc:HGNC:11514]	4.50396	1.34718	3.34325	0.00445	1	0.0498	0.0092
ENSG00000141837	CACNA1A	calcium channel, voltage-dependent, P/Q type, alpha 1A subunit [Source:HGNC Symbol;Acc:HGNC:1388]	14.7564	4.42778	3.33269	0.01105	1	0.0498	0.0176
ENSG00000162745	OLFML2B	olfactomedin like 2B [Source:HGNC Symbol;Acc:HGNC:24558]	176.051	53.2355	3.30702	0.00145	0.4713	0.0498	0.0042
ENSG00000144810	COL8A1	collagen, type VIII, alpha 1 [Source:HGNC Symbol;Acc:HGNC:2215]	338.491	102.629	3.2982	0.0021	0.6363	0.0498	0.0053
ENSG00000171408	PDE7B	phosphodiesterase 7B [Source:HGNC Symbol;Acc:HGNC:8792]	4.98267	1.52501	3.2673	0.0106	1	0.0498	0.017
ENSG00000105825	TFPI2	tissue factor pathway inhibitor 2 [Source:HGNC Symbol;Acc:HGNC:11761]	7.23398	2.21834	3.26099	0.023	1	0.0498	0.0296
ENSG00000153094	BCL2L11	BCL2-like 11 (apoptosis facilitator) [Source:HGNC Symbol;Acc:HGNC:994]	3.75292	1.15175	3.25845	0.0126	1	0.0498	0.019
ENSG00000221890	NPTXR	neuronal pentraxin receptor [Source:HGNC Symbol;Acc:HGNC:7954]	10.8755	3.34804	3.24832	5e-05	0.0248	0.0208	0.0003
ENSG00000110987	BCL7A	B-cell CLL/lymphoma 7A [Source:HGNC Symbol;Acc:HGNC:1004]	3.77774	1.1678	3.23492	0.0082	1	0.0498	0.014
ENSG00000011454	RABGAP1	RAB GTPase activating protein 1 [Source:HGNC Symbol;Acc:HGNC:17155]	247.019	76.4649	3.23049	0.01905	1	0.0498	0.0257
ENSG00000189184	PCDH18	protocadherin 18 [Source:HGNC Symbol;Acc:HGNC:14268]	49.4512	15.3083	3.23035	5e-05	0.0248	0.0208	0.0003
ENSG00000103175	WFDC1	WAP four-disulfide core domain 1 [Source:HGNC Symbol;Acc:HGNC:15466]	8.57714	2.65741	3.22763	0.003	0.84	0.0498	0.0069
ENSG00000174348	PODN	podocan [Source:HGNC Symbol;Acc:HGNC:23174]	14.5927	4.54997	3.20721	5e-05	0.0248	0.0208	0.0003
ENSG00000141052	MYOCD	myocardin [Source:HGNC Symbol;Acc:HGNC:16067]	26.0625	8.13267	3.20467	0.0044	1	0.0498	0.0091
ENSG00000161544	CYGB	cytoglobin [Source:HGNC Symbol;Acc:HGNC:16505]	29.8951	9.42531	3.17179	0.00105	0.3623	0.0498	0.0034
ENSG00000163453	IGFBP7	insulin like growth factor binding protein 7 [Source:HGNC Symbol;Acc:HGNC:5476]	612.914	193.86	3.16163	0.00025	0.0985	0.0498	0.0011
ENSG00000187498	COL4A1	collagen, type IV, alpha 1 [Source:HGNC Symbol;Acc:HGNC:2202]	99.3127	31.4201	3.1608	0.0066	1	0.0498	0.0122
ENSG00000163565	IFI16	interferon, gamma-inducible protein 16 [Source:HGNC Symbol;Acc:HGNC:5395]	62.0409	19.6344	3.15981	0.00015	0.0615	0.0498	0.0008
ENSG00000148053	NTRK2	neurotrophic tyrosine kinase, receptor, type 2 [Source:HGNC Symbol;Acc:HGNC:8032]	33.5397	10.6227	3.15736	5e-05	0.0248	0.0208	0.0003
ENSG00000064205	WISP2	WNT1 inducible signaling pathway protein 2 [Source:HGNC Symbol;Acc:HGNC:12770]	19.7776	6.30022	3.13919	0.0037	0.9916	0.0498	0.008
ENSG00000178695	KCTD12	potassium channel tetramerization domain containing 12 [Source:HGNC Symbol;Acc:HGNC:14678]	32.6797	10.4252	3.13468	5e-05	0.0248	0.0208	0.0003
ENSG00000108387	SEPT4	septin 4 [Source:HGNC Symbol;Acc:HGNC:9165]	2.99009	0.958268	3.12031	0.0378	1	0.0498	0.0417
ENSG00000213694	S1PR3	sphingosine-1-phosphate receptor 3 [Source:HGNC Symbol;Acc:HGNC:3167]	17.5646	5.65074	3.10837	5e-05	0.0248	0.0208	0.0003
ENSG00000091136	LAMB1	laminin subunit beta 1 [Source:HGNC Symbol;Acc:HGNC:6486]	206.747	66.7081	3.09928	0.02475	1	0.0498	0.031
ENSG00000198074	AKR1B10	aldo-keto reductase family 1, member B10 (aldose reductase) [Source:HGNC Symbol;Acc:HGNC:382]	2.58045	0.832685	3.09895	0.02525	1	0.0498	0.0315
ENSG00000130775	THEMIS2	thymocyte selection associated family member 2 [Source:HGNC Symbol;Acc:HGNC:16839]	3.54728	1.15334	3.07566	0.01755	1	0.0498	0.0245
ENSG00000164114	MAP9	microtubule associated protein 9 [Source:HGNC Symbol;Acc:HGNC:26118]	3.62562	1.19507	3.03381	0.0087	1	0.0498	0.0147
ENSG00000166106	ADAMTS15	ADAM metallopeptidase with thrombospondin type 1 motif 15 [Source:HGNC Symbol;Acc:HGNC:16305]	14.7092	4.8665	3.02254	5e-05	0.0248	0.0208	0.0003
ENSG00000271254	AC240274.1	-	8.56592	2.85626	2.999	0.0015	0.486	0.0498	0.0042
ENSG00000145147	SLIT2	slit guidance ligand 2 [Source:HGNC Symbol;Acc:HGNC:11086]	4.38605	1.47527	2.97305	0.03115	1	0.0498	0.0367
ENSG00000131016	AKAP12	A-kinase anchoring protein 12 [Source:HGNC Symbol;Acc:HGNC:370]	94.6899	32.024	2.95684	5e-05	0.0248	0.0208	0.0003
ENSG00000175274	TP53I11	tumor protein p53 inducible protein 11 [Source:HGNC Symbol;Acc:HGNC:16842]	27.7769	9.58164	2.89897	0.00025	0.0985	0.0498	0.0011
ENSG00000034053	APBA2	amyloid beta (A4) precursor protein-binding, family A, member 2 [Source:HGNC Symbol;Acc:HGNC:579]	1.6566	0.57368	2.88767	0.01965	1	0.0498	0.0264
ENSG00000165507	C10orf10	chromosome 10 open reading frame 10 [Source:HGNC Symbol;Acc:HGNC:23355]	21.0409	7.28855	2.88684	0.00255	0.7344	0.0498	0.006
ENSG00000169174	PCSK9	proprotein convertase subtilisin/kexin type 9 [Source:HGNC Symbol;Acc:HGNC:20001]	1.50603	0.527306	2.85608	0.01655	1	0.0498	0.0236
ENSG00000279386	AC021106.1	-	3.41529	1.19625	2.855	0.0479	1	0.0498	0.0486
ENSG00000134871	COL4A2	collagen, type IV, alpha 2 [Source:HGNC Symbol;Acc:HGNC:2203]	270.486	94.7638	2.85432	0.04845	1	0.0498	0.0488
ENSG00000157423	HYDIN	HYDIN, axonemal central pair apparatus protein [Source:HGNC Symbol;Acc:HGNC:19368]	0.936393	0.33493	2.79579	0.0419	1	0.0498	0.0451
ENSG00000269226	RP11-722G7.1	-	1.63253	0.587022	2.78104	0.0367	1	0.0498	0.0406
ENSG00000197457	STMN3	stathmin 3 [Source:HGNC Symbol;Acc:HGNC:15926]	12.4433	4.50479	2.76224	0.00655	1	0.0498	0.0122
ENSG00000165757	KIAA1462	KIAA1462 [Source:HGNC Symbol;Acc:HGNC:29283]	29.5845	10.7217	2.75931	0.0008	0.2824	0.0498	0.0027
ENSG00000172348	RCAN2	regulator of calcineurin 2 [Source:HGNC Symbol;Acc:HGNC:3041]	7.58129	2.75233	2.7545	0.0013	0.4303	0.0498	0.0038
ENSG00000186564	FOXD2	forkhead box D2 [Source:HGNC Symbol;Acc:HGNC:3803]	1.6476	0.602674	2.73382	0.01275	1	0.0498	0.0192
ENSG00000180875	GREM2	gremlin 2, DAN family BMP antagonist [Source:HGNC Symbol;Acc:HGNC:17655]	9.66414	3.54189	2.72853	0.00025	0.0985	0.0498	0.0011
ENSG00000124766	SOX4	SRY-box 4 [Source:HGNC Symbol;Acc:HGNC:11200]	16.2193	5.95714	2.72267	0.00015	0.0615	0.0498	0.0008
ENSG00000178222	RNF212	ring finger protein 212 [Source:HGNC Symbol;Acc:HGNC:27729]	26.5207	9.74448	2.72161	0.02195	1	0.0498	0.0288
ENSG00000188042	ARL4C	ADP ribosylation factor like GTPase 4C [Source:HGNC Symbol;Acc:HGNC:698]	10.1114	3.7264	2.71345	0.00035	0.1341	0.0498	0.0015
ENSG00000046653	GPM6B	glycoprotein M6B [Source:HGNC Symbol;Acc:HGNC:4461]	5.08653	1.88347	2.70062	0.00195	0.6045	0.0498	0.0051
ENSG00000116191	RALGPS2	Ral GEF with PH domain and SH3 binding motif 2 [Source:HGNC Symbol;Acc:HGNC:30279]	48.944	18.2012	2.68905	0.0217	1	0.0498	0.0287
ENSG00000168528	SERINC2	serine incorporator 2 [Source:HGNC Symbol;Acc:HGNC:23231]	10.5446	3.94885	2.6703	0.00245	0.713	0.0498	0.0059
ENSG00000162645	GBP2	guanylate binding protein 2, interferon-inducible [Source:HGNC Symbol;Acc:HGNC:4183]	19.41	7.27544	2.66788	0.0044	1	0.0498	0.0091
ENSG00000162804	SNED1	sushi, nidogen and EGF-like domains 1 [Source:HGNC Symbol;Acc:HGNC:24696]	101.535	38.1388	2.66225	0.02675	1	0.0498	0.033
ENSG00000233024	RP11-1212A22.4	-	2.60808	0.983784	2.65107	0.0166	1	0.0498	0.0236
ENSG00000109625	CPZ	carboxypeptidase Z [Source:HGNC Symbol;Acc:HGNC:2333]	18.0517	6.82926	2.64329	0.00275	0.7838	0.0498	0.0064
ENSG00000114923	SLC4A3	solute carrier family 4 (anion exchanger), member 3 [Source:HGNC Symbol;Acc:HGNC:11029]	6.03172	2.2832	2.64178	0.04255	1	0.0498	0.0456
ENSG00000198848	CES1	carboxylesterase 1 [Source:HGNC Symbol;Acc:HGNC:1863]	2.77215	1.05055	2.63876	0.01995	1	0.0498	0.0267
ENSG00000196843	ARID5A	AT-rich interaction domain 5A [Source:HGNC Symbol;Acc:HGNC:17361]	3.58422	1.36147	2.63261	0.0239	1	0.0498	0.0304
ENSG00000103196	CRISPLD2	cysteine-rich secretory protein LCCL domain containing 2 [Source:HGNC Symbol;Acc:HGNC:25248]	26.1237	9.94682	2.62634	5e-05	0.0248	0.0208	0.0003
ENSG00000108947	EFNB3	ephrin-B3 [Source:HGNC Symbol;Acc:HGNC:3228]	1.70611	0.651913	2.61708	0.02845	1	0.0498	0.0343
ENSG00000113389	NPR3	natriuretic peptide receptor 3 [Source:HGNC Symbol;Acc:HGNC:7945]	48.8797	18.7685	2.60435	0.00035	0.1341	0.0498	0.0015
ENSG00000164050	PLXNB1	plexin B1 [Source:HGNC Symbol;Acc:HGNC:9103]	32.1945	12.3977	2.59681	0.0277	1	0.0498	0.0336
ENSG00000204103	MAFB	v-maf avian musculoaponeurotic fibrosarcoma oncogene homolog B [Source:HGNC Symbol;Acc:HGNC:6408]	15.3738	5.9325	2.59145	0.0005	0.1855	0.0498	0.0019
ENSG00000113721	PDGFRB	platelet-derived growth factor receptor, beta polypeptide [Source:HGNC Symbol;Acc:HGNC:8804]	142.285	55.5142	2.56304	0.02225	1	0.0498	0.029
ENSG00000159784	FAM131B	family with sequence similarity 131 member B [Source:HGNC Symbol;Acc:HGNC:22202]	0.820803	0.321069	2.55647	0.0361	1	0.0498	0.0404
ENSG00000049130	KITLG	KIT ligand [Source:HGNC Symbol;Acc:HGNC:6343]	17.2916	6.77707	2.55149	0.0066	1	0.0498	0.0122
ENSG00000105290	APLP1	amyloid beta (A4) precursor-like protein 1 [Source:HGNC Symbol;Acc:HGNC:597]	25.2634	9.90889	2.54957	0.0276	1	0.0498	0.0336
ENSG00000172061	LRRC15	leucine rich repeat containing 15 [Source:HGNC Symbol;Acc:HGNC:20818]	6.47091	2.55541	2.53224	0.00175	0.5495	0.0498	0.0047
ENSG00000183421	RIPK4	receptor interacting serine/threonine kinase 4 [Source:HGNC Symbol;Acc:HGNC:496]	19.8866	7.9276	2.50853	0.0005	0.1855	0.0498	0.0019
ENSG00000074219	TEAD2	TEA domain family member 2 [Source:HGNC Symbol;Acc:HGNC:11715]	33.0829	13.3605	2.47617	0.01255	1	0.0498	0.019
ENSG00000128284	APOL3	apolipoprotein L3 [Source:HGNC Symbol;Acc:HGNC:14868]	22.7833	9.23055	2.46825	0.02205	1	0.0498	0.0289
ENSG00000166949	SMAD3	SMAD family member 3 [Source:HGNC Symbol;Acc:HGNC:6769]	408.287	166.01	2.45941	0.036	1	0.0498	0.0404
ENSG00000108679	LGALS3BP	lectin, galactoside-binding, soluble, 3 binding protein [Source:HGNC Symbol;Acc:HGNC:6564]	17.8663	7.33528	2.43567	0.00665	1	0.0498	0.0122
ENSG00000138639	ARHGAP24	Rho GTPase activating protein 24 [Source:HGNC Symbol;Acc:HGNC:25361]	8.35133	3.44255	2.42591	0.0073	1	0.0498	0.013
ENSG00000136630	HLX	H2.0-like homeobox [Source:HGNC Symbol;Acc:HGNC:4978]	10.6985	4.42111	2.41987	0.03615	1	0.0498	0.0404
ENSG00000139567	ACVRL1	activin A receptor type IL [Source:HGNC Symbol;Acc:HGNC:175]	4.26843	1.76559	2.41757	0.033	1	0.0498	0.0385
ENSG00000150510	FAM124A	family with sequence similarity 124 member A [Source:HGNC Symbol;Acc:HGNC:26413]	5.72948	2.38107	2.40626	0.00705	1	0.0498	0.0128
ENSG00000198846	TOX	thymocyte selection associated high mobility group box [Source:HGNC Symbol;Acc:HGNC:18988]	7.47106	3.1145	2.3988	0.0031	0.8618	0.0498	0.007
ENSG00000162522	KIAA1522	KIAA1522 [Source:HGNC Symbol;Acc:HGNC:29301]	8.34241	3.49202	2.38899	0.0031	0.8618	0.0498	0.007
ENSG00000185924	RTN4RL1	reticulon 4 receptor-like 1 [Source:HGNC Symbol;Acc:HGNC:21329]	10.6189	4.45089	2.38579	0.00205	0.6253	0.0498	0.0053
ENSG00000169439	SDC2	syndecan 2 [Source:HGNC Symbol;Acc:HGNC:10659]	384.934	162.121	2.37436	0.0082	1	0.0498	0.014
ENSG00000163739	CXCL1	chemokine (C-X-C motif) ligand 1 (melanoma growth stimulating activity, alpha) [Source:HGNC Symbol;Acc:HGNC:4602]	78.9689	33.3491	2.36795	0.001	0.348	0.0498	0.0033
ENSG00000274180	NATD1	N-acetyltransferase domain containing 1 [Source:HGNC Symbol;Acc:HGNC:30770]	9.04012	3.82382	2.36416	0.0014	0.4578	0.0498	0.0041
ENSG00000117122	MFAP2	microfibrillar associated protein 2 [Source:HGNC Symbol;Acc:HGNC:7033]	113.941	48.2998	2.35904	0.03545	1	0.0498	0.0402
ENSG00000170961	HAS2	hyaluronan synthase 2 [Source:HGNC Symbol;Acc:HGNC:4819]	17.3051	7.35207	2.35377	0.001	0.348	0.0498	0.0033
ENSG00000128274	A4GALT	alpha 1,4-galactosyltransferase [Source:HGNC Symbol;Acc:HGNC:18149]	25.4948	10.875	2.34435	0.00195	0.6045	0.0498	0.0051
ENSG00000159713	TPPP3	tubulin polymerization-promoting protein family member 3 [Source:HGNC Symbol;Acc:HGNC:24162]	4.05815	1.73356	2.34093	0.0449	1	0.0498	0.0468
ENSG00000088320	REM1	RAS (RAD and GEM)-like GTP-binding 1 [Source:HGNC Symbol;Acc:HGNC:15922]	3.43625	1.46984	2.33784	0.0396	1	0.0498	0.0433
ENSG00000178718	RPP25	ribonuclease P/MRP 25kDa subunit [Source:HGNC Symbol;Acc:HGNC:30361]	4.69446	2.02138	2.3224	0.0163	1	0.0498	0.0234
ENSG00000153714	LURAP1L	leucine rich adaptor protein 1-like [Source:HGNC Symbol;Acc:HGNC:31452]	11.2986	4.87081	2.31966	0.01025	1	0.0498	0.0166
ENSG00000108852	MPP2	membrane protein, palmitoylated 2 [Source:HGNC Symbol;Acc:HGNC:7220]	2.85476	1.24113	2.30013	0.0456	1	0.0498	0.0473
ENSG00000020181	ADGRA2	adhesion G protein-coupled receptor A2 [Source:HGNC Symbol;Acc:HGNC:17849]	20.2464	8.80313	2.29991	0.00245	0.713	0.0498	0.0059
ENSG00000141448	GATA6	GATA binding protein 6 [Source:HGNC Symbol;Acc:HGNC:4174]	2.42553	1.05509	2.29888	0.0486	1	0.0498	0.0488
ENSG00000180447	GAS1	growth arrest specific 1 [Source:HGNC Symbol;Acc:HGNC:4165]	48.1546	20.977	2.29559	0.0006	0.2166	0.0498	0.0021
ENSG00000187244	BCAM	basal cell adhesion molecule (Lutheran blood group) [Source:HGNC Symbol;Acc:HGNC:6722]	51.7103	22.6057	2.28749	0.04285	1	0.0498	0.0457
ENSG00000183386	FHL3	four and a half LIM domains 3 [Source:HGNC Symbol;Acc:HGNC:3704]	25.4164	11.1113	2.28744	0.00545	1	0.0498	0.0106
ENSG00000154556	SORBS2	sorbin and SH3 domain containing 2 [Source:HGNC Symbol;Acc:HGNC:24098]	65.3819	28.5956	2.28643	0.03415	1	0.0498	0.0393
ENSG00000090238	YPEL3	yippee like 3 [Source:HGNC Symbol;Acc:HGNC:18327]	44.2344	19.3489	2.28615	0.0034	0.9282	0.0498	0.0075
ENSG00000158290	CUL4B	cullin 4B [Source:HGNC Symbol;Acc:HGNC:2555]	111.53	48.8622	2.28254	0.0124	1	0.0498	0.019
ENSG00000127241	MASP1	mannan-binding lectin serine peptidase 1 (C4/C2 activating component of Ra-reactive factor) [Source:HGNC Symbol;Acc:HGNC:6901]	32.3502	14.2222	2.27463	0.0191	1	0.0498	0.0257
ENSG00000163491	NEK10	NIMA-related kinase 10 [Source:HGNC Symbol;Acc:HGNC:18592]	5.95175	2.6249	2.26742	0.02525	1	0.0498	0.0315
ENSG00000165424	ZCCHC24	zinc finger, CCHC domain containing 24 [Source:HGNC Symbol;Acc:HGNC:26911]	62.0236	27.4077	2.263	0.01805	1	0.0498	0.0249
ENSG00000148400	NOTCH1	notch 1 [Source:HGNC Symbol;Acc:HGNC:7881]	10.9304	4.84276	2.25706	0.0017	0.5372	0.0498	0.0046
ENSG00000142303	ADAMTS10	ADAM metallopeptidase with thrombospondin type 1 motif 10 [Source:HGNC Symbol;Acc:HGNC:13201]	23.7483	10.5396	2.25324	0.0173	1	0.0498	0.0242
ENSG00000105472	CLEC11A	C-type lectin domain family 11 member A [Source:HGNC Symbol;Acc:HGNC:10576]	24.2543	10.7799	2.24996	0.00375	0.9975	0.0498	0.0081
ENSG00000196372	ASB13	ankyrin repeat and SOCS box containing 13 [Source:HGNC Symbol;Acc:HGNC:19765]	5.01004	2.23194	2.2447	0.02305	1	0.0498	0.0296
ENSG00000114626	ABTB1	ankyrin repeat and BTB (POZ) domain containing 1 [Source:HGNC Symbol;Acc:HGNC:18275]	28.4502	12.6958	2.24091	0.0356	1	0.0498	0.0402
ENSG00000183160	TMEM119	transmembrane protein 119 [Source:HGNC Symbol;Acc:HGNC:27884]	30.4554	13.6822	2.22591	0.0053	1	0.0498	0.0105
ENSG00000077942	FBLN1	fibulin 1 [Source:HGNC Symbol;Acc:HGNC:3600]	235.136	105.888	2.22061	0.0021	0.6363	0.0498	0.0053
ENSG00000120549	KIAA1217	KIAA1217 [Source:HGNC Symbol;Acc:HGNC:25428]	24.5827	11.095	2.21566	0.0038	1	0.0498	0.0081
ENSG00000144152	FBLN7	fibulin 7 [Source:HGNC Symbol;Acc:HGNC:26740]	17.0515	7.7186	2.20914	0.00955	1	0.0498	0.0159
ENSG00000143507	DUSP10	dual specificity phosphatase 10 [Source:HGNC Symbol;Acc:HGNC:3065]	8.23402	3.73525	2.20441	0.0116	1	0.0498	0.0182
ENSG00000125378	BMP4	bone morphogenetic protein 4 [Source:HGNC Symbol;Acc:HGNC:1071]	45.3401	20.6171	2.19915	0.0035	0.9485	0.0498	0.0076
ENSG00000099260	PALMD	palmdelphin [Source:HGNC Symbol;Acc:HGNC:15846]	10.8477	4.95597	2.18881	0.0101	1	0.0498	0.0165
ENSG00000223953	C1QTNF5	C1q and tumor necrosis factor related protein 5 [Source:HGNC Symbol;Acc:HGNC:14344]	73.6948	33.8788	2.17525	0.01125	1	0.0498	0.0178
ENSG00000158104	HPD	4-hydroxyphenylpyruvate dioxygenase [Source:HGNC Symbol;Acc:HGNC:5147]	12.1796	5.6214	2.16665	0.01665	1	0.0498	0.0236
ENSG00000143772	ITPKB	inositol-trisphosphate 3-kinase B [Source:HGNC Symbol;Acc:HGNC:6179]	3.26764	1.50997	2.16404	0.01315	1	0.0498	0.0196
ENSG00000102802	MEDAG	mesenteric estrogen-dependent adipogenesis [Source:HGNC Symbol;Acc:HGNC:25926]	179.353	83.6095	2.14513	0.024	1	0.0498	0.0304
ENSG00000184371	CSF1	colony stimulating factor 1 (macrophage) [Source:HGNC Symbol;Acc:HGNC:2432]	71.7242	33.5843	2.13565	0.0051	1	0.0498	0.0102
ENSG00000176788	BASP1	brain abundant, membrane attached signal protein 1 [Source:HGNC Symbol;Acc:HGNC:957]	80.8769	38.0947	2.12305	0.0019	0.5909	0.0498	0.0051
ENSG00000126785	RHOJ	ras homolog family member J [Source:HGNC Symbol;Acc:HGNC:688]	6.36686	2.99958	2.12258	0.0115	1	0.0498	0.0181
ENSG00000132357	CARD6	caspase recruitment domain family member 6 [Source:HGNC Symbol;Acc:HGNC:16394]	2.99921	1.41701	2.11658	0.0398	1	0.0498	0.0433
ENSG00000173801	JUP	junction plakoglobin [Source:HGNC Symbol;Acc:HGNC:6207]	2.1204	1.0102	2.09899	0.03975	1	0.0498	0.0433
ENSG00000149212	SESN3	sestrin 3 [Source:HGNC Symbol;Acc:HGNC:23060]	14.5658	6.94634	2.0969	0.00135	0.4428	0.0498	0.004
ENSG00000140199	SLC12A6	solute carrier family 12 (potassium/chloride transporter), member 6 [Source:HGNC Symbol;Acc:HGNC:10914]	47.1528	22.5556	2.09051	0.0328	1	0.0498	0.0384
ENSG00000154217	PITPNC1	phosphatidylinositol transfer protein, cytoplasmic 1 [Source:HGNC Symbol;Acc:HGNC:21045]	19.3365	9.26043	2.08808	0.0293	1	0.0498	0.035
ENSG00000277443	MARCKS	myristoylated alanine-rich protein kinase C substrate [Source:HGNC Symbol;Acc:HGNC:6759]	278.542	133.985	2.0789	0.0054	1	0.0498	0.0106
ENSG00000082512	TRAF5	TNF receptor associated factor 5 [Source:HGNC Symbol;Acc:HGNC:12035]	11.6201	5.6107	2.07106	0.02215	1	0.0498	0.0289
ENSG00000109790	KLHL5	kelch like family member 5 [Source:HGNC Symbol;Acc:HGNC:6356]	33.46	16.2067	2.06458	0.02095	1	0.0498	0.0279
ENSG00000109854	HTATIP2	HIV-1 Tat interactive protein 2 [Source:HGNC Symbol;Acc:HGNC:16637]	23.6752	11.5077	2.05734	0.01705	1	0.0498	0.024
ENSG00000196526	AFAP1	actin filament associated protein 1 [Source:HGNC Symbol;Acc:HGNC:24017]	35.0696	17.0491	2.05698	0.02425	1	0.0498	0.0306
ENSG00000197355	UAP1L1	UDP-N-acetylglucosamine pyrophosphorylase 1 like 1 [Source:HGNC Symbol;Acc:HGNC:28082]	17.7138	8.62241	2.05439	0.0055	1	0.0498	0.0106
ENSG00000166900	STX3	syntaxin 3 [Source:HGNC Symbol;Acc:HGNC:11438]	8.25474	4.01905	2.0539	0.0415	1	0.0498	0.0447
ENSG00000143147	GPR161	G protein-coupled receptor 161 [Source:HGNC Symbol;Acc:HGNC:23694]	5.37027	2.61477	2.05382	0.02275	1	0.0498	0.0295
ENSG00000103888	CEMIP	cell migration inducing protein, hyaluronan binding [Source:HGNC Symbol;Acc:HGNC:29213]	83.2709	40.6553	2.04822	0.01565	1	0.0498	0.0227
ENSG00000124212	PTGIS	prostaglandin I2 (prostacyclin) synthase [Source:HGNC Symbol;Acc:HGNC:9603]	25.1516	12.3997	2.0284	0.01485	1	0.0498	0.0217
ENSG00000183876	ARSI	arylsulfatase family member I [Source:HGNC Symbol;Acc:HGNC:32521]	5.65129	2.81091	2.01048	0.0495	1	0.0498	0.0496
ENSG00000052126	PLEKHA5	pleckstrin homology domain containing A5 [Source:HGNC Symbol;Acc:HGNC:30036]	9.04909	4.51337	2.00495	0.0139	1	0.0498	0.0205
ENSG00000186665	C17orf58	chromosome 17 open reading frame 58 [Source:HGNC Symbol;Acc:HGNC:27568]	6.60299	3.29688	2.0028	0.0479	1	0.0498	0.0486
ENSG00000188070	C11orf95	chromosome 11 open reading frame 95 [Source:HGNC Symbol;Acc:HGNC:28449]	11.4672	5.72641	2.00251	0.0364	1	0.0498	0.0406
ENSG00000149451	ADAM33	ADAM metallopeptidase domain 33 [Source:HGNC Symbol;Acc:HGNC:15478]	5.24276	2.6191	2.00174	0.0366	1	0.0498	0.0406
ENSG00000102316	MAGED2	MAGE family member D2 [Source:HGNC Symbol;Acc:HGNC:16353]	75.1209	150.242	0.499999	0.04315	1	0.0498	0.0459
ENSG00000130707	ASS1	argininosuccinate synthase 1 [Source:HGNC Symbol;Acc:HGNC:758]	112.817	227.666	0.495537	0.0117	1	0.0498	0.0182
ENSG00000091622	PITPNM3	PITPNM family member 3 [Source:HGNC Symbol;Acc:HGNC:21043]	4.96504	10.0279	0.495123	0.01025	1	0.0498	0.0166
ENSG00000157240	FZD1	frizzled class receptor 1 [Source:HGNC Symbol;Acc:HGNC:4038]	3.34405	6.78285	0.493015	0.00725	1	0.0498	0.013
ENSG00000198373	WWP2	WW domain containing E3 ubiquitin protein ligase 2 [Source:HGNC Symbol;Acc:HGNC:16804]	41.0781	83.4704	0.492128	0.0275	1	0.0498	0.0335
ENSG00000112759	SLC29A1	solute carrier family 29 (equilibrative nucleoside transporter), member 1 [Source:HGNC Symbol;Acc:HGNC:11003]	7.6061	15.5814	0.488153	0.01165	1	0.0498	0.0182
ENSG00000198743	SLC5A3	solute carrier family 5 (sodium/myo-inositol cotransporter), member 3 [Source:HGNC Symbol;Acc:HGNC:11038]	11.3558	23.3004	0.487365	0.00765	1	0.0498	0.0136
ENSG00000104635	SLC39A14	solute carrier family 39 (zinc transporter), member 14 [Source:HGNC Symbol;Acc:HGNC:20858]	23.1262	47.832	0.483488	0.0043	1	0.0498	0.009
ENSG00000117155	SSX2IP	synovial sarcoma, X breakpoint 2 interacting protein [Source:HGNC Symbol;Acc:HGNC:16509]	2.92512	6.12706	0.47741	0.0282	1	0.0498	0.0341
ENSG00000139329	LUM	lumican [Source:HGNC Symbol;Acc:HGNC:6724]	1153.56	2422.07	0.47627	0.0362	1	0.0498	0.0404
ENSG00000119147	C2orf40	chromosome 2 open reading frame 40 [Source:HGNC Symbol;Acc:HGNC:24642]	10.5413	22.1795	0.475272	0.0326	1	0.0498	0.0383
ENSG00000159200	RCAN1	regulator of calcineurin 1 [Source:HGNC Symbol;Acc:HGNC:3040]	62.7034	132.005	0.475008	0.00855	1	0.0498	0.0145
ENSG00000100234	TIMP3	TIMP metallopeptidase inhibitor 3 [Source:HGNC Symbol;Acc:HGNC:11822]	82.7911	174.896	0.473373	0.00475	1	0.0498	0.0096
ENSG00000070669	ASNS	asparagine synthetase (glutamine-hydrolyzing) [Source:HGNC Symbol;Acc:HGNC:753]	41.5399	88.2497	0.470709	0.0061	1	0.0498	0.0116
ENSG00000153823	PID1	phosphotyrosine interaction domain containing 1 [Source:HGNC Symbol;Acc:HGNC:26084]	12.6142	26.987	0.467418	0.01005	1	0.0498	0.0165
ENSG00000006327	TNFRSF12A	tumor necrosis factor receptor superfamily member 12A [Source:HGNC Symbol;Acc:HGNC:18152]	66.8214	143.718	0.464948	0.00305	0.851	0.0498	0.0069
ENSG00000137267	TUBB2A	tubulin beta 2A class IIa [Source:HGNC Symbol;Acc:HGNC:12412]	32.1548	69.201	0.464658	0.0015	0.486	0.0498	0.0042
ENSG00000187678	SPRY4	sprouty RTK signaling antagonist 4 [Source:HGNC Symbol;Acc:HGNC:15533]	15.9338	34.3551	0.463797	0.0466	1	0.0498	0.048
ENSG00000108823	SGCA	sarcoglycan alpha [Source:HGNC Symbol;Acc:HGNC:10805]	7.65738	16.5644	0.462279	0.01885	1	0.0498	0.0256
ENSG00000135069	PSAT1	phosphoserine aminotransferase 1 [Source:HGNC Symbol;Acc:HGNC:19129]	42.5135	91.9782	0.462213	0.0016	0.5104	0.0498	0.0044
ENSG00000158966	CACHD1	cache domain containing 1 [Source:HGNC Symbol;Acc:HGNC:29314]	4.14009	8.98125	0.46097	0.00285	0.8066	0.0498	0.0065
ENSG00000148120	C9orf3	chromosome 9 open reading frame 3 [Source:HGNC Symbol;Acc:HGNC:1361]	46.3743	101.124	0.458588	0.01015	1	0.0498	0.0166
ENSG00000165983	PTER	phosphotriesterase related [Source:HGNC Symbol;Acc:HGNC:9590]	6.58226	14.364	0.458247	0.0178	1	0.0498	0.0247
ENSG00000185040	SPDYE16	speedy/RINGO cell cycle regulator family member E16 [Source:HGNC Symbol;Acc:HGNC:51512]	0.908215	2.02426	0.448665	0.0353	1	0.0498	0.0402
ENSG00000131019	ULBP3	UL16 binding protein 3 [Source:HGNC Symbol;Acc:HGNC:14895]	5.61675	12.5484	0.447607	0.0434	1	0.0498	0.0461
ENSG00000134247	PTGFRN	prostaglandin F2 receptor inhibitor [Source:HGNC Symbol;Acc:HGNC:9601]	18.0494	40.3891	0.446888	0.01905	1	0.0498	0.0257
ENSG00000196072	BLOC1S2	biogenesis of lysosomal organelles complex-1, subunit 2 [Source:HGNC Symbol;Acc:HGNC:20984]	8.24413	18.4538	0.446744	0.041	1	0.0498	0.0444
ENSG00000164379	FOXQ1	forkhead box Q1 [Source:HGNC Symbol;Acc:HGNC:20951]	11.5985	25.9832	0.446385	0.0035	0.9485	0.0498	0.0076
ENSG00000163659	TIPARP	TCDD-inducible poly(ADP-ribose) polymerase [Source:HGNC Symbol;Acc:HGNC:23696]	11.6433	26.3051	0.442625	0.0022	0.6578	0.0498	0.0055
ENSG00000117143	UAP1	UDP-N-acetylglucosamine pyrophosphorylase 1 [Source:HGNC Symbol;Acc:HGNC:12457]	41.6151	94.1107	0.442193	0.0014	0.4578	0.0498	0.0041
ENSG00000145681	HAPLN1	hyaluronan and proteoglycan link protein 1 [Source:HGNC Symbol;Acc:HGNC:2380]	97.8209	223.379	0.437914	0.04805	1	0.0498	0.0486
ENSG00000115318	LOXL3	lysyl oxidase like 3 [Source:HGNC Symbol;Acc:HGNC:13869]	110.214	253.981	0.433946	0.044	1	0.0498	0.0463
ENSG00000096060	FKBP5	FK506 binding protein 5 [Source:HGNC Symbol;Acc:HGNC:3721]	1.7505	4.0363	0.433689	0.0123	1	0.0498	0.0189
ENSG00000205571	SMN2	survival of motor neuron 2, centromeric [Source:HGNC Symbol;Acc:HGNC:11118]	0.746325	1.72159	0.433509	0.0477	1	0.0498	0.0486
ENSG00000146374	RSPO3	R-spondin 3 [Source:HGNC Symbol;Acc:HGNC:20866]	1.52657	3.52512	0.433055	0.0297	1	0.0498	0.0352
ENSG00000182985	CADM1	cell adhesion molecule 1 [Source:HGNC Symbol;Acc:HGNC:5951]	3.87956	9.065	0.427971	0.0188	1	0.0498	0.0256
ENSG00000235098	ANKRD65	ankyrin repeat domain 65 [Source:HGNC Symbol;Acc:HGNC:42950]	1.04808	2.46163	0.425767	0.048	1	0.0498	0.0486
ENSG00000170891	CYTL1	cytokine like 1 [Source:HGNC Symbol;Acc:HGNC:24435]	15.1627	35.9172	0.422157	0.00265	0.7579	0.0498	0.0062
ENSG00000169679	BUB1	BUB1, mitotic checkpoint serine/threonine kinase [Source:HGNC Symbol;Acc:HGNC:1148]	2.32161	5.51381	0.421054	0.04825	1	0.0498	0.0487
ENSG00000138771	SHROOM3	shroom family member 3 [Source:HGNC Symbol;Acc:HGNC:30422]	5.10899	12.1382	0.420902	0.0055	1	0.0498	0.0106
ENSG00000119714	GPR68	G protein-coupled receptor 68 [Source:HGNC Symbol;Acc:HGNC:4519]	6.45723	15.3567	0.420483	0.0086	1	0.0498	0.0146
ENSG00000175785	PRIMA1	proline rich membrane anchor 1 [Source:HGNC Symbol;Acc:HGNC:18319]	0.471076	1.12469	0.41885	0.0411	1	0.0498	0.0444
ENSG00000137726	FXYD6	FXYD domain containing ion transport regulator 6 [Source:HGNC Symbol;Acc:HGNC:4030]	0.969984	2.31781	0.418492	0.04975	1	0.0498	0.0498
ENSG00000157150	TIMP4	TIMP metallopeptidase inhibitor 4 [Source:HGNC Symbol;Acc:HGNC:11823]	2.58771	6.19125	0.417962	0.01785	1	0.0498	0.0247
ENSG00000067113	PLPP1	phospholipid phosphatase 1 [Source:HGNC Symbol;Acc:HGNC:9228]	54.1095	129.795	0.416884	0.0023	0.6831	0.0498	0.0057
ENSG00000147852	VLDLR	very low density lipoprotein receptor [Source:HGNC Symbol;Acc:HGNC:12698]	7.78402	18.7436	0.415289	0.0015	0.486	0.0498	0.0042
ENSG00000161249	DMKN	dermokine [Source:HGNC Symbol;Acc:HGNC:25063]	13.3757	32.3121	0.413953	0.0113	1	0.0498	0.0178
ENSG00000125398	SOX9	SRY-box 9 [Source:HGNC Symbol;Acc:HGNC:11204]	9.37742	22.6703	0.413643	0.0006	0.2166	0.0498	0.0021
ENSG00000096696	DSP	desmoplakin [Source:HGNC Symbol;Acc:HGNC:3052]	1.75618	4.2717	0.41112	0.0013	0.4303	0.0498	0.0038
ENSG00000187957	DNER	delta/notch like EGF repeat containing [Source:HGNC Symbol;Acc:HGNC:24456]	0.653542	1.5901	0.411007	0.03515	1	0.0498	0.0401
ENSG00000134986	NREP	neuronal regeneration related protein [Source:HGNC Symbol;Acc:HGNC:16834]	108.52	265.075	0.409394	0.00485	1	0.0498	0.0098
ENSG00000116396	KCNC4	potassium channel, voltage gated Shaw related subfamily C, member 4 [Source:HGNC Symbol;Acc:HGNC:6236]	1.83513	4.50589	0.407274	0.0285	1	0.0498	0.0343
ENSG00000197555	SIPA1L1	signal-induced proliferation-associated 1 like 1 [Source:HGNC Symbol;Acc:HGNC:20284]	48.9416	120.42	0.406424	0.0125	1	0.0498	0.019
ENSG00000173421	CCDC36	coiled-coil domain containing 36 [Source:HGNC Symbol;Acc:HGNC:27945]	1.0638	2.62157	0.405787	0.0355	1	0.0498	0.0402
ENSG00000198805	PNP	purine nucleoside phosphorylase [Source:HGNC Symbol;Acc:HGNC:7892]	6.05042	14.9311	0.405223	0.0073	1	0.0498	0.013
ENSG00000116690	PRG4	proteoglycan 4 [Source:HGNC Symbol;Acc:HGNC:9364]	27.8592	69.1335	0.402977	0.0333	1	0.0498	0.0386
ENSG00000153162	BMP6	bone morphogenetic protein 6 [Source:HGNC Symbol;Acc:HGNC:1073]	1.87748	4.6643	0.402521	0.0131	1	0.0498	0.0196
ENSG00000041982	TNC	tenascin C [Source:HGNC Symbol;Acc:HGNC:5318]	381.709	966.323	0.395012	0.04405	1	0.0498	0.0463
ENSG00000104611	SH2D4A	SH2 domain containing 4A [Source:HGNC Symbol;Acc:HGNC:26102]	19.113	48.5995	0.393276	0.01825	1	0.0498	0.0251
ENSG00000147642	SYBU	syntabulin [Source:HGNC Symbol;Acc:HGNC:26011]	6.38429	16.316	0.39129	0.0208	1	0.0498	0.0277
ENSG00000123610	TNFAIP6	TNF alpha induced protein 6 [Source:HGNC Symbol;Acc:HGNC:11898]	25.5386	65.3153	0.391005	0.00055	0.2019	0.0498	0.002
ENSG00000162390	ACOT11	acyl-CoA thioesterase 11 [Source:HGNC Symbol;Acc:HGNC:18156]	0.854608	2.18937	0.390344	0.0269	1	0.0498	0.0331
ENSG00000121075	TBX4	T-box 4 [Source:HGNC Symbol;Acc:HGNC:11603]	14.8065	37.9972	0.389673	0.01855	1	0.0498	0.0253
ENSG00000108622	ICAM2	intercellular adhesion molecule 2 [Source:HGNC Symbol;Acc:HGNC:5345]	0.904495	2.32444	0.389124	0.0486	1	0.0498	0.0488
ENSG00000131831	RAI2	retinoic acid induced 2 [Source:HGNC Symbol;Acc:HGNC:9835]	1.9001	5.00726	0.379469	0.00975	1	0.0498	0.0162
ENSG00000117525	F3	coagulation factor III (thromboplastin, tissue factor) [Source:HGNC Symbol;Acc:HGNC:3541]	15.4993	41.2725	0.375536	0.0003	0.1158	0.0498	0.0013
ENSG00000135324	MRAP2	melanocortin 2 receptor accessory protein 2 [Source:HGNC Symbol;Acc:HGNC:21232]	9.73112	25.9566	0.3749	0.00045	0.1683	0.0498	0.0018
ENSG00000128567	PODXL	podocalyxin-like [Source:HGNC Symbol;Acc:HGNC:9171]	14.7874	39.5423	0.373964	0.00175	0.5495	0.0498	0.0047
ENSG00000095713	CRTAC1	cartilage acidic protein 1 [Source:HGNC Symbol;Acc:HGNC:14882]	1.09706	2.94384	0.372663	0.04265	1	0.0498	0.0456
ENSG00000197465	GYPE	glycophorin E (MNS blood group) [Source:HGNC Symbol;Acc:HGNC:4705]	0.463553	1.25206	0.370232	0.04505	1	0.0498	0.0468
ENSG00000138944	KIAA1644	KIAA1644 [Source:HGNC Symbol;Acc:HGNC:29335]	22.5496	61.0422	0.36941	0.00015	0.0615	0.0498	0.0008
ENSG00000109667	SLC2A9	solute carrier family 2 (facilitated glucose transporter), member 9 [Source:HGNC Symbol;Acc:HGNC:13446]	0.760435	2.08072	0.365467	0.04675	1	0.0498	0.048
ENSG00000081277	PKP1	plakophilin 1 [Source:HGNC Symbol;Acc:HGNC:9023]	1.628	4.47702	0.363635	0.00235	0.6933	0.0498	0.0057
ENSG00000073756	PTGS2	prostaglandin-endoperoxide synthase 2 (prostaglandin G/H synthase and cyclooxygenase) [Source:HGNC Symbol;Acc:HGNC:9605]	18.1994	50.0649	0.363516	0.00105	0.3623	0.0498	0.0034
ENSG00000137563	GGH	gamma-glutamyl hydrolase (conjugase, folylpolygammaglutamyl hydrolase) [Source:HGNC Symbol;Acc:HGNC:4248]	4.10543	11.3041	0.363181	0.02195	1	0.0498	0.0288
ENSG00000134602	STK26	serine/threonine protein kinase 26 [Source:HGNC Symbol;Acc:HGNC:18174]	8.61242	23.7613	0.362456	0.00155	0.496	0.0498	0.0043
ENSG00000110002	VWA5A	von Willebrand factor A domain containing 5A [Source:HGNC Symbol;Acc:HGNC:6658]	14.7358	40.9799	0.359586	5e-05	0.0248	0.0208	0.0003
ENSG00000145431	PDGFC	platelet derived growth factor C [Source:HGNC Symbol;Acc:HGNC:8801]	17.8955	49.8075	0.359293	0.00205	0.6253	0.0498	0.0053
ENSG00000198948	MFAP3L	microfibrillar associated protein 3 like [Source:HGNC Symbol;Acc:HGNC:29083]	0.715836	1.99603	0.35863	0.01835	1	0.0498	0.0251
ENSG00000163376	KBTBD8	kelch repeat and BTB (POZ) domain containing 8 [Source:HGNC Symbol;Acc:HGNC:30691]	1.36792	3.82423	0.357698	0.0402	1	0.0498	0.0436
ENSG00000175793	SFN	stratifin [Source:HGNC Symbol;Acc:HGNC:10773]	0.474782	1.32738	0.357684	0.04505	1	0.0498	0.0468
ENSG00000075223	SEMA3C	sema domain, immunoglobulin domain (Ig), short basic domain, secreted, (semaphorin) 3C [Source:HGNC Symbol;Acc:HGNC:10725]	143.57	401.428	0.357648	0.0076	1	0.0498	0.0135
ENSG00000090530	P3H2	prolyl 3-hydroxylase 2 [Source:HGNC Symbol;Acc:HGNC:19317]	225.872	635.073	0.355663	0.008	1	0.0498	0.0138
ENSG00000168675	LDLRAD4	low density lipoprotein receptor class A domain containing 4 [Source:HGNC Symbol;Acc:HGNC:1224]	2.85868	8.05399	0.35494	0.02855	1	0.0498	0.0343
ENSG00000183098	GPC6	glypican 6 [Source:HGNC Symbol;Acc:HGNC:4454]	22.6646	64.5172	0.351295	5e-05	0.0248	0.0208	0.0003
ENSG00000120915	EPHX2	epoxide hydrolase 2, cytoplasmic [Source:HGNC Symbol;Acc:HGNC:3402]	3.64519	10.493	0.347393	0.02325	1	0.0498	0.0298
ENSG00000169220	RGS14	regulator of G-protein signaling 14 [Source:HGNC Symbol;Acc:HGNC:9996]	2.53193	7.30461	0.346621	0.0435	1	0.0498	0.0461
ENSG00000144488	ESPNL	espin-like [Source:HGNC Symbol;Acc:HGNC:27937]	1.99568	5.7757	0.34553	0.0347	1	0.0498	0.0398
ENSG00000108001	EBF3	early B-cell factor 3 [Source:HGNC Symbol;Acc:HGNC:19087]	6.76145	19.5986	0.344997	0.00545	1	0.0498	0.0106
ENSG00000114378	HYAL1	hyaluronoglucosaminidase 1 [Source:HGNC Symbol;Acc:HGNC:5320]	6.8046	19.7327	0.344839	0.00365	0.9819	0.0498	0.0079
ENSG00000155849	ELMO1	engulfment and cell motility 1 [Source:HGNC Symbol;Acc:HGNC:16286]	1.52939	4.49507	0.340237	0.04405	1	0.0498	0.0463
ENSG00000158270	COLEC12	collectin subfamily member 12 [Source:HGNC Symbol;Acc:HGNC:16016]	1.80733	5.33601	0.338704	0.00025	0.0985	0.0498	0.0011
ENSG00000153707	PTPRD	protein tyrosine phosphatase, receptor type, D [Source:HGNC Symbol;Acc:HGNC:9668]	0.301347	0.890632	0.338352	0.04575	1	0.0498	0.0473
ENSG00000175315	CST6	cystatin E/M [Source:HGNC Symbol;Acc:HGNC:2478]	4.25966	12.6125	0.337733	0.00815	1	0.0498	0.014
ENSG00000091656	ZFHX4	zinc finger homeobox 4 [Source:HGNC Symbol;Acc:HGNC:30939]	2.81862	8.38106	0.336308	0.00085	0.2984	0.0498	0.0029
ENSG00000189134	NKAPL	NFKB activating protein like [Source:HGNC Symbol;Acc:HGNC:21584]	0.60842	1.81258	0.335665	0.02165	1	0.0498	0.0287
ENSG00000060718	COL11A1	collagen, type XI, alpha 1 [Source:HGNC Symbol;Acc:HGNC:2186]	59.4217	177.582	0.334616	0.00055	0.2019	0.0498	0.002
ENSG00000093009	CDC45	cell division cycle 45 [Source:HGNC Symbol;Acc:HGNC:1739]	1.2578	3.76037	0.334488	0.0242	1	0.0498	0.0306
ENSG00000184156	KCNQ3	potassium channel, voltage gated KQT-like subfamily Q, member 3 [Source:HGNC Symbol;Acc:HGNC:6297]	0.57673	1.72979	0.33341	0.00625	1	0.0498	0.0118
ENSG00000110660	SLC35F2	solute carrier family 35 member F2 [Source:HGNC Symbol;Acc:HGNC:23615]	0.760359	2.28507	0.332751	0.0157	1	0.0498	0.0227
ENSG00000159307	SCUBE1	signal peptide, CUB domain, EGF-like 1 [Source:HGNC Symbol;Acc:HGNC:13441]	1.08896	3.27619	0.332386	0.04225	1	0.0498	0.0454
ENSG00000120594	PLXDC2	plexin domain containing 2 [Source:HGNC Symbol;Acc:HGNC:21013]	17.2352	52.0586	0.331073	0.001	0.348	0.0498	0.0033
ENSG00000214491	SEC14L6	SEC14-like lipid binding 6 [Source:HGNC Symbol;Acc:HGNC:40047]	0.704812	2.13328	0.330389	0.0244	1	0.0498	0.0307
ENSG00000007237	GAS7	growth arrest specific 7 [Source:HGNC Symbol;Acc:HGNC:4169]	2.94169	8.96222	0.328232	0.0233	1	0.0498	0.0298
ENSG00000124882	EREG	epiregulin [Source:HGNC Symbol;Acc:HGNC:3443]	1.49657	4.65085	0.321784	0.00255	0.7344	0.0498	0.006
ENSG00000157680	DGKI	diacylglycerol kinase, iota [Source:HGNC Symbol;Acc:HGNC:2855]	1.57461	4.89463	0.321702	0.02455	1	0.0498	0.0308
ENSG00000211445	GPX3	glutathione peroxidase 3 [Source:HGNC Symbol;Acc:HGNC:4555]	22.917	72.0687	0.317988	5e-05	0.0248	0.0208	0.0003
ENSG00000163749	CCDC158	coiled-coil domain containing 158 [Source:HGNC Symbol;Acc:HGNC:26374]	0.581221	1.83669	0.31645	0.01145	1	0.0498	0.018
ENSG00000219438	FAM19A5	family with sequence similarity 19 (chemokine (C-C motif)-like), member A5 [Source:HGNC Symbol;Acc:HGNC:21592]	3.674	11.6435	0.315541	0.0013	0.4303	0.0498	0.0038
ENSG00000075213	SEMA3A	sema domain, immunoglobulin domain (Ig), short basic domain, secreted, (semaphorin) 3A [Source:HGNC Symbol;Acc:HGNC:10723]	12.5186	39.9563	0.313307	0.0066	1	0.0498	0.0122
ENSG00000132554	RGS22	regulator of G-protein signaling 22 [Source:HGNC Symbol;Acc:HGNC:24499]	0.403425	1.29569	0.311359	0.04595	1	0.0498	0.0474
ENSG00000143333	RGS16	regulator of G-protein signaling 16 [Source:HGNC Symbol;Acc:HGNC:9997]	3.39631	11.108	0.305754	0.0002	0.0804	0.0498	0.001
ENSG00000124107	SLPI	secretory leukocyte peptidase inhibitor [Source:HGNC Symbol;Acc:HGNC:11092]	1.2676	4.14963	0.305473	0.02725	1	0.0498	0.0333
ENSG00000171246	NPTX1	neuronal pentraxin I [Source:HGNC Symbol;Acc:HGNC:7952]	0.960298	3.15306	0.304561	0.04445	1	0.0498	0.0466
ENSG00000133134	BEX2	brain expressed X-linked 2 [Source:HGNC Symbol;Acc:HGNC:30933]	0.535908	1.78302	0.300562	0.0332	1	0.0498	0.0386
ENSG00000138347	MYPN	myopalladin [Source:HGNC Symbol;Acc:HGNC:23246]	1.58471	5.29463	0.299305	0.00055	0.2019	0.0498	0.002
ENSG00000169083	AR	androgen receptor [Source:HGNC Symbol;Acc:HGNC:644]	0.908397	3.03822	0.29899	0.0082	1	0.0498	0.014
ENSG00000162493	PDPN	podoplanin [Source:HGNC Symbol;Acc:HGNC:29602]	21.4202	71.7111	0.298701	5e-05	0.0248	0.0208	0.0003
ENSG00000197635	DPP4	dipeptidyl-peptidase 4 [Source:HGNC Symbol;Acc:HGNC:3009]	6.48034	21.7492	0.297958	0.00055	0.2019	0.0498	0.002
ENSG00000010610	CD4	CD4 molecule [Source:HGNC Symbol;Acc:HGNC:1678]	2.3072	7.7662	0.297082	0.00025	0.0985	0.0498	0.0011
ENSG00000111981	ULBP1	UL16 binding protein 1 [Source:HGNC Symbol;Acc:HGNC:14893]	1.42327	4.80088	0.29646	0.00105	0.3623	0.0498	0.0034
ENSG00000165171	WBSCR27	Williams Beuren syndrome chromosome region 27 [Source:HGNC Symbol;Acc:HGNC:19068]	1.56696	5.30901	0.295151	0.0089	1	0.0498	0.015
ENSG00000111679	PTPN6	protein tyrosine phosphatase, non-receptor type 6 [Source:HGNC Symbol;Acc:HGNC:9658]	0.672592	2.284	0.29448	0.01375	1	0.0498	0.0204
ENSG00000173698	ADGRG2	adhesion G protein-coupled receptor G2 [Source:HGNC Symbol;Acc:HGNC:4516]	0.918673	3.12205	0.294253	0.00235	0.6933	0.0498	0.0057
ENSG00000125845	BMP2	bone morphogenetic protein 2 [Source:HGNC Symbol;Acc:HGNC:1069]	1.09327	3.74269	0.292108	0.0015	0.486	0.0498	0.0042
ENSG00000271605	MILR1	mast cell immunoglobulin-like receptor 1 [Source:HGNC Symbol;Acc:HGNC:27570]	0.379223	1.30271	0.291103	0.0445	1	0.0498	0.0466
ENSG00000115828	QPCT	glutaminyl-peptide cyclotransferase [Source:HGNC Symbol;Acc:HGNC:9753]	1.8732	6.44104	0.290823	0.01255	1	0.0498	0.019
ENSG00000069535	MAOB	monoamine oxidase B [Source:HGNC Symbol;Acc:HGNC:6834]	0.845388	2.9084	0.290671	0.004	1	0.0498	0.0085
ENSG00000011332	DPF1	D4, zinc and double PHD fingers family 1 [Source:HGNC Symbol;Acc:HGNC:20225]	0.916735	3.17066	0.289131	0.01985	1	0.0498	0.0266
ENSG00000163710	PCOLCE2	procollagen C-endopeptidase enhancer 2 [Source:HGNC Symbol;Acc:HGNC:8739]	65.5036	228.663	0.286463	5e-05	0.0248	0.0208	0.0003
ENSG00000166165	CKB	creatine kinase, brain [Source:HGNC Symbol;Acc:HGNC:1991]	61.1576	214.98	0.28448	0.00065	0.2308	0.0498	0.0023
ENSG00000112902	SEMA5A	sema domain, seven thrombospondin repeats (type 1 and type 1-like), transmembrane domain (TM) and short cytoplasmic domain, (semaphorin) 5A [Source:HGNC Symbol;Acc:HGNC:10736]	0.637168	2.24229	0.284159	0.00455	1	0.0498	0.0092
ENSG00000101096	NFATC2	nuclear factor of activated T-cells, cytoplasmic, calcineurin-dependent 2 [Source:HGNC Symbol;Acc:HGNC:7776]	1.53008	5.38639	0.284064	0.00055	0.2019	0.0498	0.002
ENSG00000272398	CD24	CD24 molecule [Source:HGNC Symbol;Acc:HGNC:1645]	13.5783	47.857	0.283727	0.0265	1	0.0498	0.0328
ENSG00000185291	IL3RA	interleukin 3 receptor subunit alpha [Source:HGNC Symbol;Acc:HGNC:6012]	0.407374	1.44597	0.281731	0.026	1	0.0498	0.0322
ENSG00000006747	SCIN	scinderin [Source:HGNC Symbol;Acc:HGNC:21695]	1.50163	5.34483	0.28095	0.0348	1	0.0498	0.0399
ENSG00000163536	SERPINI1	serpin peptidase inhibitor, clade I (neuroserpin), member 1 [Source:HGNC Symbol;Acc:HGNC:8943]	2.0741	7.38286	0.280934	0.0055	1	0.0498	0.0106
ENSG00000128965	CHAC1	ChaC glutathione-specific gamma-glutamylcyclotransferase 1 [Source:HGNC Symbol;Acc:HGNC:28680]	13.5543	48.5713	0.27906	5e-05	0.0248	0.0208	0.0003
ENSG00000136944	LMX1B	LIM homeobox transcription factor 1, beta [Source:HGNC Symbol;Acc:HGNC:6654]	0.485555	1.74063	0.278954	0.002	0.612	0.0498	0.0052
ENSG00000154153	FAM134B	family with sequence similarity 134 member B [Source:HGNC Symbol;Acc:HGNC:25964]	1.29845	4.69072	0.276813	0.008	1	0.0498	0.0138
ENSG00000077420	APBB1IP	amyloid beta (A4) precursor protein-binding, family B, member 1 interacting protein [Source:HGNC Symbol;Acc:HGNC:17379]	1.47078	5.31435	0.276756	0.0008	0.2824	0.0498	0.0027
ENSG00000189058	APOD	apolipoprotein D [Source:HGNC Symbol;Acc:HGNC:612]	1.83768	6.64293	0.276637	0.0033	0.9108	0.0498	0.0074
ENSG00000132321	IQCA1	IQ motif containing with AAA domain 1 [Source:HGNC Symbol;Acc:HGNC:26195]	0.623614	2.26639	0.275157	0.0109	1	0.0498	0.0174
ENSG00000169136	ATF5	activating transcription factor 5 [Source:HGNC Symbol;Acc:HGNC:790]	12.6263	46.0047	0.274457	0.00125	0.4188	0.0498	0.0038
ENSG00000154134	ROBO3	roundabout guidance receptor 3 [Source:HGNC Symbol;Acc:HGNC:13433]	3.67538	13.4199	0.273875	0.0077	1	0.0498	0.0136
ENSG00000164659	KIAA1324L	KIAA1324-like [Source:HGNC Symbol;Acc:HGNC:21945]	0.978516	3.59577	0.27213	0.0223	1	0.0498	0.029
ENSG00000165959	CLMN	calmin (calponin-like, transmembrane) [Source:HGNC Symbol;Acc:HGNC:19972]	0.397058	1.46083	0.271803	0.031	1	0.0498	0.0366
ENSG00000156218	ADAMTSL3	ADAMTS like 3 [Source:HGNC Symbol;Acc:HGNC:14633]	2.28924	8.49241	0.269563	0.0004	0.1524	0.0498	0.0016
ENSG00000103226	NOMO3	NODAL modulator 3 [Source:HGNC Symbol;Acc:HGNC:25242]	3.43503	12.7724	0.268942	0.024	1	0.0498	0.0304
ENSG00000185070	FLRT2	fibronectin leucine rich transmembrane protein 2 [Source:HGNC Symbol;Acc:HGNC:3761]	16.4523	61.4184	0.267872	0.0033	0.9108	0.0498	0.0074
ENSG00000114854	TNNC1	troponin C type 1 (slow) [Source:HGNC Symbol;Acc:HGNC:11943]	0.914589	3.47797	0.262966	0.0108	1	0.0498	0.0173
ENSG00000159212	CLIC6	chloride intracellular channel 6 [Source:HGNC Symbol;Acc:HGNC:2065]	1.08307	4.12652	0.262466	0.00105	0.3623	0.0498	0.0034
ENSG00000159251	ACTC1	actin, alpha, cardiac muscle 1 [Source:HGNC Symbol;Acc:HGNC:143]	1.27891	4.89265	0.261394	0.03805	1	0.0498	0.0418
ENSG00000164694	FNDC1	fibronectin type III domain containing 1 [Source:HGNC Symbol;Acc:HGNC:21184]	6.40904	24.6538	0.259962	5e-05	0.0248	0.0208	0.0003
ENSG00000132329	RAMP1	receptor (G protein-coupled) activity modifying protein 1 [Source:HGNC Symbol;Acc:HGNC:9843]	4.7902	18.4796	0.259216	0.00235	0.6933	0.0498	0.0057
ENSG00000158445	KCNB1	potassium channel, voltage gated Shab related subfamily B, member 1 [Source:HGNC Symbol;Acc:HGNC:6231]	0.91534	3.55018	0.257829	0.0038	1	0.0498	0.0081
ENSG00000212724	KRTAP2-3	keratin associated protein 2-3 [Source:HGNC Symbol;Acc:HGNC:18906]	0.371121	1.43989	0.257743	0.03035	1	0.0498	0.0359
ENSG00000160886	LY6K	lymphocyte antigen 6 complex, locus K [Source:HGNC Symbol;Acc:HGNC:24225]	4.12692	16.136	0.255759	0.0049	1	0.0498	0.0098
ENSG00000123496	IL13RA2	interleukin 13 receptor subunit alpha 2 [Source:HGNC Symbol;Acc:HGNC:5975]	6.81146	27.8463	0.244609	5e-05	0.0248	0.0208	0.0003
ENSG00000196196	HRCT1	histidine rich carboxyl terminus 1 [Source:HGNC Symbol;Acc:HGNC:33872]	2.29569	9.43321	0.243363	0.0021	0.6363	0.0498	0.0053
ENSG00000164283	ESM1	endothelial cell-specific molecule 1 [Source:HGNC Symbol;Acc:HGNC:3466]	1.20762	4.9768	0.24265	0.0011	0.3751	0.0498	0.0035
ENSG00000078295	ADCY2	adenylate cyclase 2 (brain) [Source:HGNC Symbol;Acc:HGNC:233]	1.19977	4.95612	0.242078	0.01295	1	0.0498	0.0194
ENSG00000165568	AKR1E2	aldo-keto reductase family 1, member E2 [Source:HGNC Symbol;Acc:HGNC:23437]	0.453467	1.8736	0.24203	0.01205	1	0.0498	0.0187
ENSG00000186523	FAM86B1	family with sequence similarity 86 member B1 [Source:HGNC Symbol;Acc:HGNC:28268]	2.03824	8.53911	0.238695	0.00015	0.0615	0.0498	0.0008
ENSG00000139292	LGR5	leucine-rich repeat containing G protein-coupled receptor 5 [Source:HGNC Symbol;Acc:HGNC:4504]	0.745111	3.14733	0.236744	0.00275	0.7838	0.0498	0.0064
ENSG00000150051	MKX	mohawk homeobox [Source:HGNC Symbol;Acc:HGNC:23729]	2.24565	9.51911	0.23591	0.00055	0.2019	0.0498	0.002
ENSG00000130303	BST2	bone marrow stromal cell antigen 2 [Source:HGNC Symbol;Acc:HGNC:1119]	0.458667	1.96463	0.233462	0.01515	1	0.0498	0.022
ENSG00000113578	FGF1	fibroblast growth factor 1 (acidic) [Source:HGNC Symbol;Acc:HGNC:3665]	20.7533	89.598	0.231627	0.0023	0.6831	0.0498	0.0057
ENSG00000123243	ITIH5	inter-alpha-trypsin inhibitor heavy chain family member 5 [Source:HGNC Symbol;Acc:HGNC:21449]	5.0669	22.2503	0.227723	5e-05	0.0248	0.0208	0.0003
ENSG00000028137	TNFRSF1B	tumor necrosis factor receptor superfamily member 1B [Source:HGNC Symbol;Acc:HGNC:11917]	1.88389	8.27702	0.227605	0.0037	0.9916	0.0498	0.008
ENSG00000198915	RASGEF1A	RasGEF domain family member 1A [Source:HGNC Symbol;Acc:HGNC:24246]	0.360634	1.62057	0.222535	0.02955	1	0.0498	0.0351
ENSG00000186281	GPAT2	glycerol-3-phosphate acyltransferase 2, mitochondrial [Source:HGNC Symbol;Acc:HGNC:27168]	0.362211	1.62922	0.222322	0.01495	1	0.0498	0.0218
ENSG00000085276	MECOM	MDS1 and EVI1 complex locus [Source:HGNC Symbol;Acc:HGNC:3498]	0.300657	1.35722	0.221524	0.01725	1	0.0498	0.0242
ENSG00000185760	KCNQ5	potassium channel, voltage gated KQT-like subfamily Q, member 5 [Source:HGNC Symbol;Acc:HGNC:6299]	1.04087	4.70743	0.221112	5e-05	0.0248	0.0208	0.0003
ENSG00000151150	ANK3	ankyrin 3, node of Ranvier (ankyrin G) [Source:HGNC Symbol;Acc:HGNC:494]	1.46752	6.68501	0.219524	0.0162	1	0.0498	0.0233
ENSG00000164106	SCRG1	stimulator of chondrogenesis 1 [Source:HGNC Symbol;Acc:HGNC:17036]	4.2923	19.7462	0.217373	5e-05	0.0248	0.0208	0.0003
ENSG00000135919	SERPINE2	serpin peptidase inhibitor, clade E (nexin, plasminogen activator inhibitor type 1), member 2 [Source:HGNC Symbol;Acc:HGNC:8951]	340.165	1577.77	0.215599	5e-05	0.0248	0.0208	0.0003
ENSG00000213626	LBH	limb bud and heart development [Source:HGNC Symbol;Acc:HGNC:29532]	29.915	143.652	0.208246	5e-05	0.0248	0.0208	0.0003
ENSG00000046604	DSG2	desmoglein 2 [Source:HGNC Symbol;Acc:HGNC:3049]	0.898724	4.35862	0.206195	5e-05	0.0248	0.0208	0.0003
ENSG00000129682	FGF13	fibroblast growth factor 13 [Source:HGNC Symbol;Acc:HGNC:3670]	0.503973	2.49008	0.202392	0.0145	1	0.0498	0.0213
ENSG00000139044	B4GALNT3	beta-1,4-N-acetyl-galactosaminyl transferase 3 [Source:HGNC Symbol;Acc:HGNC:24137]	0.61011	3.02063	0.201981	0.00285	0.8066	0.0498	0.0065
ENSG00000068078	FGFR3	fibroblast growth factor receptor 3 [Source:HGNC Symbol;Acc:HGNC:3690]	1.70615	8.54636	0.199635	0.0002	0.0804	0.0498	0.001
ENSG00000165323	FAT3	FAT atypical cadherin 3 [Source:HGNC Symbol;Acc:HGNC:23112]	0.780202	3.91283	0.199396	0.0458	1	0.0498	0.0473
ENSG00000163064	EN1	engrailed homeobox 1 [Source:HGNC Symbol;Acc:HGNC:3342]	0.415429	2.09533	0.198264	0.0011	0.3751	0.0498	0.0035
ENSG00000204291	COL15A1	collagen, type XV, alpha 1 [Source:HGNC Symbol;Acc:HGNC:2192]	26.194	133.1	0.196799	5e-05	0.0248	0.0208	0.0003
ENSG00000011201	ANOS1	anosmin 1 [Source:HGNC Symbol;Acc:HGNC:6211]	1.77934	9.20089	0.193388	5e-05	0.0248	0.0208	0.0003
ENSG00000082482	KCNK2	potassium channel, two pore domain subfamily K, member 2 [Source:HGNC Symbol;Acc:HGNC:6277]	2.65876	14.0501	0.189234	0.00025	0.0985	0.0498	0.0011
ENSG00000197594	ENPP1	ectonucleotide pyrophosphatase/phosphodiesterase 1 [Source:HGNC Symbol;Acc:HGNC:3356]	3.39148	18.1735	0.186617	5e-05	0.0248	0.0208	0.0003
ENSG00000149599	DUSP15	dual specificity phosphatase 15 [Source:HGNC Symbol;Acc:HGNC:16236]	1.04737	6.10397	0.171588	0.04695	1	0.0498	0.048
ENSG00000151789	ZNF385D	zinc finger protein 385D [Source:HGNC Symbol;Acc:HGNC:26191]	7.83179	45.8782	0.170708	0.00125	0.4188	0.0498	0.0038
ENSG00000137441	FGFBP2	fibroblast growth factor binding protein 2 [Source:HGNC Symbol;Acc:HGNC:29451]	0.485061	2.85515	0.16989	0.0121	1	0.0498	0.0187
ENSG00000197249	SERPINA1	serpin peptidase inhibitor, clade A (alpha-1 antiproteinase, antitrypsin), member 1 [Source:HGNC Symbol;Acc:HGNC:8941]	1.76902	10.4217	0.169744	0.00025	0.0985	0.0498	0.0011
ENSG00000078114	NEBL	nebulette [Source:HGNC Symbol;Acc:HGNC:16932]	2.05805	12.3372	0.166817	5e-05	0.0248	0.0208	0.0003
ENSG00000134548	SPX	spexin hormone [Source:HGNC Symbol;Acc:HGNC:28139]	1.07602	6.60543	0.162899	0.00015	0.0615	0.0498	0.0008
ENSG00000186493	C5orf38	chromosome 5 open reading frame 38 [Source:HGNC Symbol;Acc:HGNC:24226]	0.495707	3.06317	0.161828	0.008	1	0.0498	0.0138
ENSG00000003147	ICA1	islet cell autoantigen 1 [Source:HGNC Symbol;Acc:HGNC:5343]	1.27911	8.09539	0.158005	0.00335	0.9179	0.0498	0.0075
ENSG00000116661	FBXO2	F-box protein 2 [Source:HGNC Symbol;Acc:HGNC:13581]	2.00041	12.6981	0.157536	0.0065	1	0.0498	0.0122
ENSG00000274276	CBSL	cystathionine-beta-synthase like [Source:HGNC Symbol;Acc:HGNC:51829]	0.420597	2.77229	0.151715	0.00425	1	0.0498	0.009
ENSG00000161243	FBXO27	F-box protein 27 [Source:HGNC Symbol;Acc:HGNC:18753]	0.640546	4.29839	0.14902	0.0165	1	0.0498	0.0236
ENSG00000131480	AOC2	amine oxidase, copper containing 2 [Source:HGNC Symbol;Acc:HGNC:549]	0.698314	4.8834	0.142998	5e-05	0.0248	0.0208	0.0003
ENSG00000153898	MCOLN2	mucolipin 2 [Source:HGNC Symbol;Acc:HGNC:13357]	0.81691	5.75056	0.142057	0.00195	0.6045	0.0498	0.0051
ENSG00000101230	ISM1	isthmin 1, angiogenesis inhibitor [Source:HGNC Symbol;Acc:HGNC:16213]	4.70161	34.114	0.137821	5e-05	0.0248	0.0208	0.0003
ENSG00000108602	ALDH3A1	aldehyde dehydrogenase 3 family member A1 [Source:HGNC Symbol;Acc:HGNC:405]	18.8592	138.314	0.136351	5e-05	0.0248	0.0208	0.0003
ENSG00000278384	AL354822.1	-	0.331613	2.44454	0.135655	0.00015	0.0615	0.0498	0.0008
ENSG00000106541	AGR2	anterior gradient 2, protein disulphide isomerase family member [Source:HGNC Symbol;Acc:HGNC:328]	0.343151	2.55111	0.13451	0.0126	1	0.0498	0.019
ENSG00000144331	ZNF385B	zinc finger protein 385B [Source:HGNC Symbol;Acc:HGNC:26332]	1.42728	10.7845	0.132345	0.0006	0.2166	0.0498	0.0021
ENSG00000112559	MDFI	MyoD family inhibitor [Source:HGNC Symbol;Acc:HGNC:6967]	1.38455	10.6041	0.130567	0.0002	0.0804	0.0498	0.001
ENSG00000069188	SDK2	sidekick cell adhesion molecule 2 [Source:HGNC Symbol;Acc:HGNC:19308]	2.04193	15.9892	0.127707	5e-05	0.0248	0.0208	0.0003
ENSG00000160284	SPATC1L	spermatogenesis and centriole associated 1-like [Source:HGNC Symbol;Acc:HGNC:1298]	0.958359	7.77584	0.123248	0.0001	0.0414	0.0411	0.0006
ENSG00000198300	PEG3	paternally expressed 3 [Source:HGNC Symbol;Acc:HGNC:8826]	0.382948	3.13247	0.122251	0.04355	1	0.0498	0.0461
ENSG00000186417	GLDN	gliomedin [Source:HGNC Symbol;Acc:HGNC:29514]	3.01665	24.8512	0.121389	5e-05	0.0248	0.0208	0.0003
ENSG00000188488	SERPINA5	serpin peptidase inhibitor, clade A (alpha-1 antiproteinase, antitrypsin), member 5 [Source:HGNC Symbol;Acc:HGNC:8723]	0.545672	4.68772	0.116405	0.03515	1	0.0498	0.0401
ENSG00000055813	CCDC85A	coiled-coil domain containing 85A [Source:HGNC Symbol;Acc:HGNC:29400]	0.833954	7.49267	0.111303	5e-05	0.0248	0.0208	0.0003
ENSG00000273259	SERPINA3	serpin peptidase inhibitor, clade A (alpha-1 antiproteinase, antitrypsin), member 3 [Source:EntrezGene;Acc:12]	1.943	17.6862	0.10986	0.0011	0.0248	0.0498	0.0035
ENSG00000076944	STXBP2	syntaxin binding protein 2 [Source:HGNC Symbol;Acc:HGNC:11445]	0.451815	4.27077	0.105792	0.00455	1	0.0498	0.0092
ENSG00000196136	SERPINA3	serpin peptidase inhibitor, clade A (alpha-1 antiproteinase, antitrypsin), member 3 [Source:HGNC Symbol;Acc:HGNC:16]	6.88373	70.7863	0.0972466	5e-05	0.3751	0.0208	0.0003
ENSG00000101938	CHRDL1	chordin-like 1 [Source:HGNC Symbol;Acc:HGNC:29861]	0.3288	3.40964	0.0964325	5e-05	0.0248	0.0208	0.0003
ENSG00000162998	FRZB	frizzled-related protein [Source:HGNC Symbol;Acc:HGNC:3959]	0.358688	3.7861	0.0947381	5e-05	0.0248	0.0208	0.0003
ENSG00000184160	ADRA2C	adrenoceptor alpha 2C [Source:HGNC Symbol;Acc:HGNC:283]	0.307887	3.25165	0.0946864	5e-05	0.0248	0.0208	0.0003
ENSG00000182600	C2orf82	chromosome 2 open reading frame 82 [Source:HGNC Symbol;Acc:HGNC:33763]	1.90583	21.0756	0.0904283	0.03655	1	0.0498	0.0406
ENSG00000064886	CHI3L2	chitinase 3 like 2 [Source:HGNC Symbol;Acc:HGNC:1933]	5.53877	63.1116	0.0877615	0.00015	0.0615	0.0498	0.0008
ENSG00000105409	ATP1A3	ATPase, Na+/K+ transporting, alpha 3 polypeptide [Source:HGNC Symbol;Acc:HGNC:801]	0.704739	8.40392	0.0838584	0.0002	0.0804	0.0498	0.001
ENSG00000049089	COL9A2	collagen, type IX, alpha 2 [Source:HGNC Symbol;Acc:HGNC:2218]	0.765816	9.15622	0.0836389	5e-05	0.0248	0.0208	0.0003
ENSG00000277400	AC145212.4	MaFF-interacting protein [Source:UniProtKB/Swiss-Prot;Acc:Q8WZ33]	0.537019	6.53715	0.0821488	5e-05	0.0248	0.0208	0.0003
ENSG00000138207	RBP4	retinol binding protein 4 [Source:HGNC Symbol;Acc:HGNC:9922]	11.4642	150.783	0.0760311	5e-05	0.0248	0.0208	0.0003
ENSG00000105664	COMP	cartilage oligomeric matrix protein [Source:HGNC Symbol;Acc:HGNC:2227]	44.7148	619.607	0.0721664	5e-05	0.0248	0.0208	0.0003
ENSG00000160678	S100A1	S100 calcium binding protein A1 [Source:HGNC Symbol;Acc:HGNC:10486]	1.77923	25.296	0.0703364	0.034	1	0.0498	0.0393
ENSG00000162105	SHANK2	SH3 and multiple ankyrin repeat domains 2 [Source:HGNC Symbol;Acc:HGNC:14295]	0.388324	6.2696	0.0619376	5e-05	0.0248	0.0208	0.0003
ENSG00000160307	S100B	S100 calcium binding protein B [Source:HGNC Symbol;Acc:HGNC:10500]	0.555033	9.95022	0.055781	5e-05	0.0248	0.0208	0.0003
ENSG00000104267	CA2	carbonic anhydrase II [Source:HGNC Symbol;Acc:HGNC:1373]	0.39307	8.66781	0.0453482	0.0021	0.6363	0.0498	0.0053
ENSG00000092758	COL9A3	collagen, type IX, alpha 3 [Source:HGNC Symbol;Acc:HGNC:2219]	2.94289	68.7987	0.0427754	5e-05	0.0248	0.0208	0.0003
ENSG00000204248	COL11A2	collagen, type XI, alpha 2 [Source:HGNC Symbol;Acc:HGNC:2187]	0.852373	22.5171	0.0378545	5e-05	0.0248	0.0208	0.0003
ENSG00000188257	PLA2G2A	phospholipase A2 group IIA [Source:HGNC Symbol;Acc:HGNC:9031]	0.530794	69.5867	0.00762781	5e-05	0.0248	0.0208	0.0003
