# Supplementary material for: Systematic Analysis of Transcriptomic Profile of Chondrocytes in Osteoarthritic Knee Using Next-Generation Sequencing and Bioinformatics
Source: J Clin Med. 2018 Dec 10;7(12):535. doi: 10.3390/jcm7120535 (PMC6306862; doi:10.3390/jcm7120535)
Supplement: Supplementary file 1 [file jcm-07-00535-s001.zip › Table S4.xlsx]

## Sheet: Sheet1
Table S4. The list of 46 differentially expressed miRNAs in OA knee chondrocytes
		Fold Change	Normalized		Raw Reads Count
		HC-OA/HC	HC-OA	HC	HC-OA	HC
Mature miRNA	Precursor miRNA	Fold Change	seq (norm)	seq (norm)	read_count	read_count
hsa-miR-128-1-5p	hsa-mir-128-1	2.09551	18.65	8.9	230	92
hsa-miR-143-3p	hsa-mir-143	10.5916	77746.1	7340.38	958813	75886
hsa-miR-145-3p	hsa-mir-145	6.0898	44.76	7.35	552	76
hsa-miR-145-5p	hsa-mir-145	4.99288	14.03	2.81	173	29
hsa-miR-146b-3p	hsa-mir-146b	2.16222	19.46	9	240	93
hsa-miR-301a-3p	hsa-mir-301a	2.44628	54.65	22.34	674	231
hsa-miR-30a-3p	hsa-mir-30a	2.04783	89.92	43.91	1109	454
hsa-miR-34c-5p	hsa-mir-34c	2.75149	41.52	15.09	512	156
hsa-miR-4677-3p	hsa-mir-4677	2.41218	17.03	7.06	210	73
hsa-miR-100-5p	hsa-mir-100	-7.85909	8211.56	64535.4	101270	667177
hsa-miR-1271-5p	hsa-mir-1271	-69.0462	1.3	89.76	16	928
hsa-miR-127-3p	hsa-mir-127	-4.0236	636.52	2561.1	7850	26477
hsa-miR-140-3p	hsa-mir-140	-2.86631	1074.47	3079.76	13251	31839
hsa-miR-140-5p	hsa-mir-140	-3.11483	20.03	62.39	247	645
hsa-miR-15b-3p	hsa-mir-15b	-2.0816	5.76	11.99	71	124
hsa-miR-16-2-3p	hsa-mir-16-2	-2.76636	5.35	14.8	66	153
hsa-miR-183-5p	hsa-mir-183	-4.20599	5.68	23.89	70	247
hsa-miR-185-5p	hsa-mir-185	-2.62716	4.05	10.64	50	110
hsa-miR-1910-5p	hsa-mir-1910	-2.14043	4.7	10.06	58	104
hsa-miR-214-3p	hsa-mir-214	-2.07582	85.46	177.4	1054	1834
hsa-miR-221-5p	hsa-mir-221	-11.091	95.84	1062.96	1182	10989
hsa-miR-222-5p	hsa-mir-222	-2.55258	10.46	26.7	129	276
hsa-miR-23a-3p	hsa-mir-23a	-2.58543	132.74	343.19	1637	3548
hsa-miR-299-5p	hsa-mir-299	-2.16845	8.43	18.28	104	189
hsa-miR-31-3p	hsa-mir-31	-3.31903	3.73	12.38	46	128
hsa-miR-320b	hsa-mir-320b-1	-3.29217	3.32	10.93	41	113
hsa-miR-320b	hsa-mir-320b-2	-2.70951	3.89	10.54	48	109
hsa-miR-342-3p	hsa-mir-342	-5.0151	11.92	59.78	147	618
hsa-miR-376c-3p	hsa-mir-376c	-2.38521	6.49	15.48	80	160
hsa-miR-377-5p	hsa-mir-377	-2.49871	7.78	19.44	96	201
hsa-miR-409-5p	hsa-mir-409	-44.1814	6.89	304.41	85	3147
hsa-miR-424-3p	hsa-mir-424	-2.6253	12.49	32.79	154	339
hsa-miR-424-5p	hsa-mir-424	-2.60502	4.38	11.41	54	118
hsa-miR-450b-5p	hsa-mir-450b	-3.13444	5.43	17.02	67	176
hsa-miR-452-5p	hsa-mir-452	-2.2234	4.7	10.45	58	108
hsa-miR-486-5p	hsa-mir-486-1	-5.15197	352.56	1816.38	4348	18778
hsa-miR-486-5p	hsa-mir-486-2	-5.07097	359.05	1820.73	4428	18823
hsa-miR-495-3p	hsa-mir-495	-4.79552	3.57	17.12	44	177
hsa-miR-500a-3p	hsa-mir-500a	-2.05956	59.27	122.07	731	1262
hsa-miR-615-3p	hsa-mir-615	-2.02267	51.17	103.5	631	1070
hsa-miR-671-5p	hsa-mir-671	-2.49763	4.22	10.54	52	109
hsa-miR-7706	hsa-mir-7706	-3.36564	36.73	123.62	453	1278
hsa-miR-7974	hsa-mir-7974	-6.35857	2.51	15.96	31	165
hsa-miR-874-3p	hsa-mir-874	-5.87209	4.3	25.25	53	261
hsa-miR-99a-5p	hsa-mir-99a	-4.5281	243.91	1104.45	3008	11418
hsa-miR-99b-5p	hsa-mir-99b	-7.74584	3260.62	25256.2	40212	261103
